# Supplementary material for: Eltrombopag treatment of patients with secondary immune thrombocytopenia: retrospective EHR analysis
Source: Ann Hematol. 2021 Sep 10;101(1):11–9. doi: 10.1007/s00277-021-04637-2 (PMC8720735; doi:10.1007/s00277-021-04637-2)
Supplement: Supplementary file 3 — Supplementary file3 (XLSX 24 KB) [file 277_2021_4637_MOESM3_ESM.xlsx]

## Sheet: Sheet1
STROKE
Code	Code Type	Description
G43501	ICD-10 Dx	Persistent migraine aura without cerebral infarction, not intractable, with status migrainosus
G43509	ICD-10 Dx	Persistent migraine aura without cerebral infarction, not intractable, without status migrainosus
G43511	ICD-10 Dx	Persistent migraine aura without cerebral infarction, intractable, with status migrainosus
G43519	ICD-10 Dx	Persistent migraine aura without cerebral infarction, intractable, without status migrainosus
G43601	ICD-10 Dx	Persistent migraine aura with cerebral infarction, not intractable, with status migrainosus
G43609	ICD-10 Dx	Persistent migraine aura with cerebral infarction, not intractable, without status migrainosus
G43611	ICD-10 Dx	Persistent migraine aura with cerebral infarction, intractable, with status migrainosus
G43619	ICD-10 Dx	Persistent migraine aura with cerebral infarction, intractable, without status migrainosus
G463	ICD-10 Dx	Brain stem stroke syndrome
G464	ICD-10 Dx	Cerebellar stroke syndrome
G465	ICD-10 Dx	Pure motor lacunar syndrome
G466	ICD-10 Dx	Pure sensory lacunar syndrome
G467	ICD-10 Dx	Other lacunar syndromes
I6300	ICD-10 Dx	Cerebral infarction due to thrombosis of unspecified precerebral artery
I63011	ICD-10 Dx	Cerebral infarction due to thrombosis of right vertebral artery
I63012	ICD-10 Dx	Cerebral infarction due to thrombosis of left vertebral artery
I63013	ICD-10 Dx	Cerebral infarction due to thrombosis of bilateral vertebral arteries
I63019	ICD-10 Dx	Cerebral infarction due to thrombosis of unspecified vertebral artery
I6302	ICD-10 Dx	Cerebral infarction due to thrombosis of basilar artery
I63031	ICD-10 Dx	Cerebral infarction due to thrombosis of right carotid artery
I63032	ICD-10 Dx	Cerebral infarction due to thrombosis of left carotid artery
I63033	ICD-10 Dx	Cerebral infarction due to thrombosis of bilateral carotid arteries
I63039	ICD-10 Dx	Cerebral infarction due to thrombosis of unspecified carotid artery
I6309	ICD-10 Dx	Cerebral infarction due to thrombosis of other precerebral artery
I6310	ICD-10 Dx	Cerebral infarction due to embolism of unspecified precerebral artery
I63111	ICD-10 Dx	Cerebral infarction due to embolism of right vertebral artery
I63112	ICD-10 Dx	Cerebral infarction due to embolism of left vertebral artery
I63113	ICD-10 Dx	Cerebral infarction due to embolism of bilateral vertebral arteries
I63119	ICD-10 Dx	Cerebral infarction due to embolism of unspecified vertebral artery
I6312	ICD-10 Dx	Cerebral infarction due to embolism of basilar artery
I63131	ICD-10 Dx	Cerebral infarction due to embolism of right carotid artery
I63132	ICD-10 Dx	Cerebral infarction due to embolism of left carotid artery
I63133	ICD-10 Dx	Cerebral infarction due to embolism of bilateral carotid arteries
I63139	ICD-10 Dx	Cerebral infarction due to embolism of unspecified carotid artery
I6319	ICD-10 Dx	Cerebral infarction due to embolism of other precerebral artery
I6320	ICD-10 Dx	Cerebral infarction due to unspecified occlusion or stenosis of unspecified precerebral arteries
I63211	ICD-10 Dx	Cerebral infarction due to unspecified occlusion or stenosis of right vertebral arteries
I63212	ICD-10 Dx	Cerebral infarction due to unspecified occlusion or stenosis of left vertebral arteries
I63213	ICD-10 Dx	Cerebral infarction due to unspecified occlusion or stenosis of bilateral vertebral arteries
I63219	ICD-10 Dx	Cerebral infarction due to unspecified occlusion or stenosis of unspecified vertebral arteries
I6322	ICD-10 Dx	Cerebral infarction due to unspecified occlusion or stenosis of basilar arteries
I63231	ICD-10 Dx	Cerebral infarction due to unspecified occlusion or stenosis of right carotid arteries
I63232	ICD-10 Dx	Cerebral infarction due to unspecified occlusion or stenosis of left carotid arteries
I63233	ICD-10 Dx	Cerebral infarction due to unspecified occlusion or stenosis of bilateral carotid arteries
I63239	ICD-10 Dx	Cerebral infarction due to unspecified occlusion or stenosis of unspecified carotid arteries
I6329	ICD-10 Dx	Cerebral infarction due to unspecified occlusion or stenosis of other precerebral arteries
I6330	ICD-10 Dx	Cerebral infarction due to thrombosis of unspecified cerebral artery
I63311	ICD-10 Dx	Cerebral infarction due to thrombosis of right middle cerebral artery
I63312	ICD-10 Dx	Cerebral infarction due to thrombosis of left middle cerebral artery
I63313	ICD-10 Dx	Cerebral infarction due to thrombosis of bilateral middle cerebral arteries
I63319	ICD-10 Dx	Cerebral infarction due to thrombosis of unspecified middle cerebral artery
I63321	ICD-10 Dx	Cerebral infarction due to thrombosis of right anterior cerebral artery
I63322	ICD-10 Dx	Cerebral infarction due to thrombosis of left anterior cerebral artery
I63323	ICD-10 Dx	Cerebral infarction due to thrombosis of bilateral anterior arteries
I63329	ICD-10 Dx	Cerebral infarction due to thrombosis of unspecified anterior cerebral artery
I63331	ICD-10 Dx	Cerebral infarction due to thrombosis of right posterior cerebral artery
I63332	ICD-10 Dx	Cerebral infarction due to thrombosis of left posterior cerebral artery
I63333	ICD-10 Dx	Cerebral infarction to thrombosis of bilateral posterior arteries
I63339	ICD-10 Dx	Cerebral infarction due to thrombosis of unspecified posterior cerebral artery
I63341	ICD-10 Dx	Cerebral infarction due to thrombosis of right cerebellar artery
I63342	ICD-10 Dx	Cerebral infarction due to thrombosis of left cerebellar artery
I63343	ICD-10 Dx	Cerebral infarction to thrombosis of bilateral cerebellar arteries
I63349	ICD-10 Dx	Cerebral infarction due to thrombosis of unspecified cerebellar artery
I6339	ICD-10 Dx	Cerebral infarction due to thrombosis of other cerebral artery
I6340	ICD-10 Dx	Cerebral infarction due to embolism of unspecified cerebral artery
I63411	ICD-10 Dx	Cerebral infarction due to embolism of right middle cerebral artery
I63412	ICD-10 Dx	Cerebral infarction due to embolism of left middle cerebral artery
I63413	ICD-10 Dx	Cerebral infarction due to embolism of bilateral middle cerebral arteries
I63419	ICD-10 Dx	Cerebral infarction due to embolism of unspecified middle cerebral artery
I63421	ICD-10 Dx	Cerebral infarction due to embolism of right anterior cerebral artery
I63422	ICD-10 Dx	Cerebral infarction due to embolism of left anterior cerebral artery
I63423	ICD-10 Dx	Cerebral infarction due to embolism of bilateral anterior cerebral arteries
I63429	ICD-10 Dx	Cerebral infarction due to embolism of unspecified anterior cerebral artery
I63431	ICD-10 Dx	Cerebral infarction due to embolism of right posterior cerebral artery
I63432	ICD-10 Dx	Cerebral infarction due to embolism of left posterior cerebral artery
I63433	ICD-10 Dx	Cerebral infarction due to embolism of bilateral posterior cerebral arteries
I63439	ICD-10 Dx	Cerebral infarction due to embolism of unspecified posterior cerebral artery
I63441	ICD-10 Dx	Cerebral infarction due to embolism of right cerebellar artery
I63442	ICD-10 Dx	Cerebral infarction due to embolism of left cerebellar artery
I63443	ICD-10 Dx	Cerebral infarction due to embolism of bilateral cerebellar arteries
I63449	ICD-10 Dx	Cerebral infarction due to embolism of unspecified cerebellar artery
I6349	ICD-10 Dx	Cerebral infarction due to embolism of other cerebral artery
I6350	ICD-10 Dx	Cerebral infarction due to unspecified occlusion or stenosis of unspecified cerebral artery
I63511	ICD-10 Dx	Cerebral infarction due to unspecified occlusion or stenosis of right middle cerebral artery
I63512	ICD-10 Dx	Cerebral infarction due to unspecified occlusion or stenosis of left middle cerebral artery
I63513	ICD-10 Dx	Cerebral infarction due to unspecified occlusion or stenosis of bilateral middle arteries
I63519	ICD-10 Dx	Cerebral infarction due to unspecified occlusion or stenosis of unspecified middle cerebral artery
I63521	ICD-10 Dx	Cerebral infarction due to unspecified occlusion or stenosis of right anterior cerebral artery
I63522	ICD-10 Dx	Cerebral infarction due to unspecified occlusion or stenosis of left anterior cerebral artery
I63523	ICD-10 Dx	Cerebral infarction due to unspecified occlusion or stenosis of bilateral anterior arteries
I63529	ICD-10 Dx	Cerebral infarction due to unspecified occlusion or stenosis of unspecified anterior cerebral artery
I63531	ICD-10 Dx	Cerebral infarction due to unspecified occlusion or stenosis of right posterior cerebral artery
I63532	ICD-10 Dx	Cerebral infarction due to unspecified occlusion or stenosis of left posterior cerebral artery
I63533	ICD-10 Dx	Cerebral infarction due to unspecified occlusion or stenosis of bilateral posterior arteries
I63539	ICD-10 Dx	Cerebral infarction due to unspecified occlusion or stenosis of unspecified posterior cerebral artery
I63541	ICD-10 Dx	Cerebral infarction due to unspecified occlusion or stenosis of right cerebellar artery
I63542	ICD-10 Dx	Cerebral infarction due to unspecified occlusion or stenosis of left cerebellar artery
I63543	ICD-10 Dx	Cerebral infarction due to unspecified occlusion or stenosis of bilateral cerebellar arteries
I63549	ICD-10 Dx	Cerebral infarction due to unspecified occlusion or stenosis of unspecified cerebellar artery
I6359	ICD-10 Dx	Cerebral infarction due to unspecified occlusion or stenosis of other cerebral artery
I636	ICD-10 Dx	Cerebral infarction due to cerebral venous thrombosis, nonpyogenic
I638	ICD-10 Dx	Other cerebral infarction
I639	ICD-10 Dx	Cerebral infarction, unspecified
I6781	ICD-10 Dx	Acute cerebrovascular insufficiency
I6930	ICD-10 Dx	Unspecified sequelae of cerebral infarction
I6931	ICD-10 Dx	Cognitive deficits following cerebral infarction
I69310	ICD-10 Dx	Attention and concentration deficit following cerebral infarction
I69311	ICD-10 Dx	Memory deficit following cerebral infarction
I69312	ICD-10 Dx	Visuospatial deficit and spatial neglect following cerebral infarction
I69313	ICD-10 Dx	Psychomotor deficit following cerebral infarction
I69314	ICD-10 Dx	Frontal lobe and executive function deficit following cerebral infarction
I69315	ICD-10 Dx	Cognitive social or emotional deficit following cerebral infarction
I69318	ICD-10 Dx	Other symptoms and signs involving cognitive functions following cerebral infarction
I69319	ICD-10 Dx	Unspecified symptoms and signs involving cognitive functions following cerebral infarction
I69320	ICD-10 Dx	Aphasia following cerebral infarction
I69321	ICD-10 Dx	Dysphasia following cerebral infarction
I69322	ICD-10 Dx	Dysarthria following cerebral infarction
I69323	ICD-10 Dx	Fluency disorder following cerebral infarction
I69328	ICD-10 Dx	Other speech and language deficits following cerebral infarction
I69331	ICD-10 Dx	Monoplegia of upper limb following cerebral infarction affecting right dominant side
I69332	ICD-10 Dx	Monoplegia of upper limb following cerebral infarction affecting left dominant side
I69333	ICD-10 Dx	Monoplegia of upper limb following cerebral infarction affecting right non-dominant side
I69334	ICD-10 Dx	Monoplegia of upper limb following cerebral infarction affecting left non-dominant side
I69339	ICD-10 Dx	Monoplegia of upper limb following cerebral infarction affecting unspecified side
I69341	ICD-10 Dx	Monoplegia of lower limb following cerebral infarction affecting right dominant side
I69342	ICD-10 Dx	Monoplegia of lower limb following cerebral infarction affecting left dominant side
I69343	ICD-10 Dx	Monoplegia of lower limb following cerebral infarction affecting right non-dominant side
I69344	ICD-10 Dx	Monoplegia of lower limb following cerebral infarction affecting left non-dominant side
I69349	ICD-10 Dx	Monoplegia of lower limb following cerebral infarction affecting unspecified side
I69351	ICD-10 Dx	Hemiplegia and hemiparesis following cerebral infarction affecting right dominant side
I69352	ICD-10 Dx	Hemiplegia and hemiparesis following cerebral infarction affecting left dominant side
I69353	ICD-10 Dx	Hemiplegia and hemiparesis following cerebral infarction affecting right non-dominant side
I69354	ICD-10 Dx	Hemiplegia and hemiparesis following cerebral infarction affecting left non-dominant side
I69359	ICD-10 Dx	Hemiplegia and hemiparesis following cerebral infarction affecting unspecified side
I69361	ICD-10 Dx	Other paralytic syndrome following cerebral infarction affecting right dominant side
I69362	ICD-10 Dx	Other paralytic syndrome following cerebral infarction affecting left dominant side
I69363	ICD-10 Dx	Other paralytic syndrome following cerebral infarction affecting right non-dominant side
I69364	ICD-10 Dx	Other paralytic syndrome following cerebral infarction affecting left non-dominant side
I69365	ICD-10 Dx	Other paralytic syndrome following cerebral infarction, bilateral
I69369	ICD-10 Dx	Other paralytic syndrome following cerebral infarction affecting unspecified side
I69390	ICD-10 Dx	Apraxia following cerebral infarction
I69391	ICD-10 Dx	Dysphagia following cerebral infarction
I69392	ICD-10 Dx	Facial weakness following cerebral infarction
I69393	ICD-10 Dx	Ataxia following cerebral infarction
I69398	ICD-10 Dx	Other sequelae of cerebral infarction
I97810	ICD-10 Dx	Intraoperative cerebrovascular infarction during cardiac surgery
I97811	ICD-10 Dx	Intraoperative cerebrovascular infarction during other surgery
I97820	ICD-10 Dx	Postprocedural cerebrovascular infarction following cardiac surgery
I97821	ICD-10 Dx	Postprocedural cerebrovascular infarction following other surgery
346.60	ICD-9 Dx	Persistent migraine aura with cerebral infarction, without mention of intractable migraine without mention of status migrainosus
346.61	ICD-9 Dx	Persistent migraine aura with cerebral infarction, with intractable migraine, so stated, without mention of status migrainosus
346.62	ICD-9 Dx	Persistent migraine aura with cerebral infarction, without mention of intractable migraine with status migrainosus
346.63	ICD-9 Dx	Persistent migraine aura with cerebral infarction, with intractable migraine, so stated, with status migrainosus
433.01	ICD-9 Dx	Occlusion and stenosis of basilar artery with cerebral infarction
433.11	ICD-9 Dx	Occlusion and stenosis of carotid artery with cerebral infarction
433.21	ICD-9 Dx	Occlusion and stenosis of vertebral artery with cerebral infarction
433.31	ICD-9 Dx	Occlusion and stenosis of multiple and bilateral precerebral arteries with cerebral infarction
433.81	ICD-9 Dx	Occlusion and stenosis of other specified precerebral artery with cerebral infarction
433.91	ICD-9 Dx	Occlusion and stenosis of unspecified precerebral artery with cerebral infarction
434.01	ICD-9 Dx	Cerebral thrombosis with cerebral infarction
434.11	ICD-9 Dx	Cerebral embolism with cerebral infarction
434.91	ICD-9 Dx	Unspecified cerebral artery occlusion with cerebral infarction
436	ICD-9 Dx	Acute, but ill-defined, cerebrovascular disease
997.02	ICD-9 Dx	Iatrogenic cerebrovascular infarction or hemorrhage
TIA
Code	Code Type	Description
G450	ICD-10 Dx	Vertebro-basilar artery syndrome
G451	ICD-10 Dx	Carotid artery syndrome (hemispheric)
G452	ICD-10 Dx	Multiple and bilateral precerebral artery syndromes
G453	ICD-10 Dx	Amaurosis fugax
G454	ICD-10 Dx	Transient global amnesia
G458	ICD-10 Dx	Other transient cerebral ischemic attacks and related syndromes
G459	ICD-10 Dx	Transient cerebral ischemic attack, unspecified
G460	ICD-10 Dx	Middle cerebral artery syndrome
G461	ICD-10 Dx	Anterior cerebral artery syndrome
G462	ICD-10 Dx	Posterior cerebral artery syndrome
G468	ICD-10 Dx	Other vascular syndromes of brain in cerebrovascular diseases
362.34	ICD-9 Dx	Transient retinal artery occlusion
435.0	ICD-9 Dx	Basilar artery syndrome
435.1	ICD-9 Dx	Vertebral artery syndrome
435.2	ICD-9 Dx	Subclavian steal syndrome
435.3	ICD-9 Dx	Vertebrobasilar artery syndrome
435.8	ICD-9 Dx	Other specified transient cerebral ischemias
435.9	ICD-9 Dx	Unspecified transient cerebral ischemia
V12.54	ICD-9 Dx	Personal history of transient ischemic attack [TIA], and cerebral infarction without residual deficits
Myocardial Infarction
Code	Code Type	Description
410.00	ICD-9 Dx	Acute myocardial infarction of anterolateral wall, episode of care unspecified
410.01	ICD-9 Dx	Acute myocardial infarction of anterolateral wall, initial episode of care
410.02	ICD-9 Dx	Acute myocardial infarction of anterolateral wall, subsequent episode of care
410.10	ICD-9 Dx	Acute myocardial infarction of other anterior wall, episode of care unspecified
410.11	ICD-9 Dx	Acute myocardial infarction of other anterior wall, initial episode of care
410.12	ICD-9 Dx	Acute myocardial infarction of other anterior wall, subsequent episode of care
410.20	ICD-9 Dx	Acute myocardial infarction of inferolateral wall, episode of care unspecified
410.21	ICD-9 Dx	Acute myocardial infarction of inferolateral wall, initial episode of care
410.22	ICD-9 Dx	Acute myocardial infarction of inferolateral wall, subsequent episode of care
410.30	ICD-9 Dx	Acute myocardial infarction of inferoposterior wall, episode of care unspecified
410.31	ICD-9 Dx	Acute myocardial infarction of inferoposterior wall, initial episode of care
410.32	ICD-9 Dx	Acute myocardial infarction of inferoposterior wall, subsequent episode of care
410.40	ICD-9 Dx	Acute myocardial infarction of other inferior wall, episode of care unspecified
410.41	ICD-9 Dx	Acute myocardial infarction of other inferior wall, initial episode of care
410.42	ICD-9 Dx	Acute myocardial infarction of other inferior wall, subsequent episode of care
410.50	ICD-9 Dx	Acute myocardial infarction of other lateral wall, episode of care unspecified
410.51	ICD-9 Dx	Acute myocardial infarction of other lateral wall, initial episode of care
410.52	ICD-9 Dx	Acute myocardial infarction of other lateral wall, subsequent episode of care
410.60	ICD-9 Dx	Acute myocardial infarction, true posterior wall infarction, episode of care unspecified
410.61	ICD-9 Dx	Acute myocardial infarction, true posterior wall infarction, initial episode of care
410.62	ICD-9 Dx	Acute myocardial infarction, true posterior wall infarction, subsequent episode of care
410.70	ICD-9 Dx	Acute myocardial infarction, subendocardial infarction, episode of care unspecified
410.71	ICD-9 Dx	Acute myocardial infarction, subendocardial infarction, initial episode of care
410.72	ICD-9 Dx	Acute myocardial infarction, subendocardial infarction, subsequent episode of care
410.80	ICD-9 Dx	Acute myocardial infarction of other specified sites, episode of care unspecified
410.81	ICD-9 Dx	Acute myocardial infarction of other specified sites, initial episode of care
410.82	ICD-9 Dx	Acute myocardial infarction of other specified sites, subsequent episode of care
410.90	ICD-9 Dx	Acute myocardial infarction, unspecified site, episode of care unspecified
410.91	ICD-9 Dx	Acute myocardial infarction, unspecified site, initial episode of care
410.92	ICD-9 Dx	Acute myocardial infarction, unspecified site, subsequent episode of care
411.0	ICD-9 Dx	Postmyocardial infarction syndrome
412	ICD-9 Dx	Old myocardial infarction
I2101	ICD-10 Dx	ST elevation (STEMI) myocardial infarction involving left main coronary artery
I2102	ICD-10 Dx	ST elevation (STEMI) myocardial infarction involving left anterior descending coronary artery
I2109	ICD-10 Dx	ST elevation (STEMI) myocardial infarction involving other coronary artery of anterior wall
I2111	ICD-10 Dx	ST elevation (STEMI) myocardial infarction involving right coronary artery
I2119	ICD-10 Dx	ST elevation (STEMI) myocardial infarction involving other coronary artery of inferior wall
I2121	ICD-10 Dx	ST elevation (STEMI) myocardial infarction involving left circumflex coronary artery
I2129	ICD-10 Dx	ST elevation (STEMI) myocardial infarction involving other sites
I213	ICD-10 Dx	ST elevation (STEMI) myocardial infarction of unspecified site
I214	ICD-10 Dx	Non-ST elevation (NSTEMI) myocardial infarction
I219	ICD-10 Dx	Acute myocardial infarction, unspecified
I21A1	ICD-10 Dx	Myocardial infarction type 2
I21A9	ICD-10 Dx	Other myocardial infarction type
I220	ICD-10 Dx	Subsequent ST elevation (STEMI) myocardial infarction of anterior wall
I221	ICD-10 Dx	Subsequent ST elevation (STEMI) myocardial infarction of inferior wall
I222	ICD-10 Dx	Subsequent non-ST elevation (NSTEMI) myocardial infarction
I228	ICD-10 Dx	Subsequent ST elevation (STEMI) myocardial infarction of other sites
I229	ICD-10 Dx	Subsequent ST elevation (STEMI) myocardial infarction of unspecified site
I230	ICD-10 Dx	Hemopericardium as current complication following acute myocardial infarction
I231	ICD-10 Dx	Atrial septal defect as current complication following acute myocardial infarction
I232	ICD-10 Dx	Ventricular septal defect as current complication following acute myocardial infarction
I233	ICD-10 Dx	Rupture of cardiac wall without hemopericardium as current complication following acute myocardial infarction
I234	ICD-10 Dx	Rupture of chordae tendineae as current complication following acute myocardial infarction
I235	ICD-10 Dx	Rupture of papillary muscle as current complication following acute myocardial infarction
I236	ICD-10 Dx	Thrombosis of atrium, auricular appendage, and ventricle as current complications following acute myocardial infarction
I237	ICD-10 Dx	Postinfarction angina
I238	ICD-10 Dx	Other current complications following acute myocardial infarction
I252	ICD-10 Dx	Old myocardial infarction
I510	ICD-10 Dx	Cardiac septal defect, acquired
I511	ICD-10 Dx	Rupture of chordae tendineae, not elsewhere classified
I512	ICD-10 Dx	Rupture of papillary muscle, not elsewhere classified
Deep Venous Thrombosis
Code	Code Type	Description
I82401	ICD-10 Dx	Acute embolism and thrombosis of unspecified deep veins of right lower extremity
I82402	ICD-10 Dx	Acute embolism and thrombosis of unspecified deep veins of left lower extremity
I82403	ICD-10 Dx	Acute embolism and thrombosis of unspecified deep veins of lower extremity, bilateral
I82409	ICD-10 Dx	Acute embolism and thrombosis of unspecified deep veins of unspecified lower extremity
I82411	ICD-10 Dx	Acute embolism and thrombosis of right femoral vein
I82412	ICD-10 Dx	Acute embolism and thrombosis of left femoral vein
I82413	ICD-10 Dx	Acute embolism and thrombosis of femoral vein, bilateral
I82419	ICD-10 Dx	Acute embolism and thrombosis of unspecified femoral vein
I82421	ICD-10 Dx	Acute embolism and thrombosis of right iliac vein
I82422	ICD-10 Dx	Acute embolism and thrombosis of left iliac vein
I82423	ICD-10 Dx	Acute embolism and thrombosis of iliac vein, bilateral
I82429	ICD-10 Dx	Acute embolism and thrombosis of unspecified iliac vein
I82431	ICD-10 Dx	Acute embolism and thrombosis of right popliteal vein
I82432	ICD-10 Dx	Acute embolism and thrombosis of left popliteal vein
I82433	ICD-10 Dx	Acute embolism and thrombosis of popliteal vein, bilateral
I82439	ICD-10 Dx	Acute embolism and thrombosis of unspecified popliteal vein
I82441	ICD-10 Dx	Acute embolism and thrombosis of right tibial vein
I82442	ICD-10 Dx	Acute embolism and thrombosis of left tibial vein
I82443	ICD-10 Dx	Acute embolism and thrombosis of tibial vein, bilateral
I82449	ICD-10 Dx	Acute embolism and thrombosis of unspecified tibial vein
I82491	ICD-10 Dx	Acute embolism and thrombosis of other specified deep vein of right lower extremity
I82492	ICD-10 Dx	Acute embolism and thrombosis of other specified deep vein of left lower extremity
I82493	ICD-10 Dx	Acute embolism and thrombosis of other specified deep vein of lower extremity, bilateral
I82499	ICD-10 Dx	Acute embolism and thrombosis of other specified deep vein of unspecified lower extremity
I824Y1	ICD-10 Dx	Acute embolism and thrombosis of unspecified deep veins of right proximal lower extremity
I824Y2	ICD-10 Dx	Acute embolism and thrombosis of unspecified deep veins of left proximal lower extremity
I824Y3	ICD-10 Dx	Acute embolism and thrombosis of unspecified deep veins of proximal lower extremity, bilateral
I824Y9	ICD-10 Dx	Acute embolism and thrombosis of unspecified deep veins of unspecified proximal lower extremity
I824Z1	ICD-10 Dx	Acute embolism and thrombosis of unspecified deep veins of right distal lower extremity
I824Z2	ICD-10 Dx	Acute embolism and thrombosis of unspecified deep veins of left distal lower extremity
I824Z3	ICD-10 Dx	Acute embolism and thrombosis of unspecified deep veins of distal lower extremity, bilateral
I824Z9	ICD-10 Dx	Acute embolism and thrombosis of unspecified deep veins of unspecified distal lower extremity
I82501	ICD-10 Dx	Chronic embolism and thrombosis of unspecified deep veins of right lower extremity
I82502	ICD-10 Dx	Chronic embolism and thrombosis of unspecified deep veins of left lower extremity
I82503	ICD-10 Dx	Chronic embolism and thrombosis of unspecified deep veins of lower extremity, bilateral
I82509	ICD-10 Dx	Chronic embolism and thrombosis of unspecified deep veins of unspecified lower extremity
I82511	ICD-10 Dx	Chronic embolism and thrombosis of right femoral vein
I82512	ICD-10 Dx	Chronic embolism and thrombosis of left femoral vein
I82513	ICD-10 Dx	Chronic embolism and thrombosis of femoral vein, bilateral
I82519	ICD-10 Dx	Chronic embolism and thrombosis of unspecified femoral vein
I82521	ICD-10 Dx	Chronic embolism and thrombosis of right iliac vein
I82522	ICD-10 Dx	Chronic embolism and thrombosis of left iliac vein
I82523	ICD-10 Dx	Chronic embolism and thrombosis of iliac vein, bilateral
I82529	ICD-10 Dx	Chronic embolism and thrombosis of unspecified iliac vein
I82531	ICD-10 Dx	Chronic embolism and thrombosis of right popliteal vein
I82532	ICD-10 Dx	Chronic embolism and thrombosis of left popliteal vein
I82533	ICD-10 Dx	Chronic embolism and thrombosis of popliteal vein, bilateral
I82539	ICD-10 Dx	Chronic embolism and thrombosis of unspecified popliteal vein
I82541	ICD-10 Dx	Chronic embolism and thrombosis of right tibial vein
I82542	ICD-10 Dx	Chronic embolism and thrombosis of left tibial vein
I82543	ICD-10 Dx	Chronic embolism and thrombosis of tibial vein, bilateral
I82549	ICD-10 Dx	Chronic embolism and thrombosis of unspecified tibial vein
I82591	ICD-10 Dx	Chronic embolism and thrombosis of other specified deep vein of right lower extremity
I82592	ICD-10 Dx	Chronic embolism and thrombosis of other specified deep vein of left lower extremity
I82593	ICD-10 Dx	Chronic embolism and thrombosis of other specified deep vein of lower extremity, bilateral
I82599	ICD-10 Dx	Chronic embolism and thrombosis of other specified deep vein of unspecified lower extremity
I825Y1	ICD-10 Dx	Chronic embolism and thrombosis of unspecified deep veins of right proximal lower extremity
I825Y2	ICD-10 Dx	Chronic embolism and thrombosis of unspecified deep veins of left proximal lower extremity
I825Y3	ICD-10 Dx	Chronic embolism and thrombosis of unspecified deep veins of proximal lower extremity, bilateral
I825Y9	ICD-10 Dx	Chronic embolism and thrombosis of unspecified deep veins of unspecified proximal lower extremity
I825Z1	ICD-10 Dx	Chronic embolism and thrombosis of unspecified deep veins of right distal lower extremity
I825Z2	ICD-10 Dx	Chronic embolism and thrombosis of unspecified deep veins of left distal lower extremity
I825Z3	ICD-10 Dx	Chronic embolism and thrombosis of unspecified deep veins of distal lower extremity, bilateral
I825Z9	ICD-10 Dx	Chronic embolism and thrombosis of unspecified deep veins of unspecified distal lower extremity
I82601	ICD-10 Dx	Acute embolism and thrombosis of unspecified veins of right upper extremity
I82602	ICD-10 Dx	Acute embolism and thrombosis of unspecified veins of left upper extremity
I82603	ICD-10 Dx	Acute embolism and thrombosis of unspecified veins of upper extremity, bilateral
I82609	ICD-10 Dx	Acute embolism and thrombosis of unspecified veins of unspecified upper extremity
I82621	ICD-10 Dx	Acute embolism and thrombosis of deep veins of right upper extremity
I82622	ICD-10 Dx	Acute embolism and thrombosis of deep veins of left upper extremity
I82623	ICD-10 Dx	Acute embolism and thrombosis of deep veins of upper extremity, bilateral
I82629	ICD-10 Dx	Acute embolism and thrombosis of deep veins of unspecified upper extremity
I82701	ICD-10 Dx	Chronic embolism and thrombosis of unspecified veins of right upper extremity
I82702	ICD-10 Dx	Chronic embolism and thrombosis of unspecified veins of left upper extremity
I82703	ICD-10 Dx	Chronic embolism and thrombosis of unspecified veins of upper extremity, bilateral
I82709	ICD-10 Dx	Chronic embolism and thrombosis of unspecified veins of unspecified upper extremity
I82721	ICD-10 Dx	Chronic embolism and thrombosis of deep veins of right upper extremity
I82722	ICD-10 Dx	Chronic embolism and thrombosis of deep veins of left upper extremity
I82723	ICD-10 Dx	Chronic embolism and thrombosis of deep veins of upper extremity, bilateral
I82729	ICD-10 Dx	Chronic embolism and thrombosis of deep veins of unspecified upper extremity
I82890	ICD-10 Dx	Acute embolism and thrombosis of other specified veins
I82891	ICD-10 Dx	Chronic embolism and thrombosis of other specified veins
I8290	ICD-10 Dx	Acute embolism and thrombosis of unspecified vein
I8291	ICD-10 Dx	Chronic embolism and thrombosis of unspecified vein
I82A11	ICD-10 Dx	Acute embolism and thrombosis of right axillary vein
I82A12	ICD-10 Dx	Acute embolism and thrombosis of left axillary vein
I82A13	ICD-10 Dx	Acute embolism and thrombosis of axillary vein, bilateral
I82A19	ICD-10 Dx	Acute embolism and thrombosis of unspecified axillary vein
I82A21	ICD-10 Dx	Chronic embolism and thrombosis of right axillary vein
I82A22	ICD-10 Dx	Chronic embolism and thrombosis of left axillary vein
I82A23	ICD-10 Dx	Chronic embolism and thrombosis of axillary vein, bilateral
I82A29	ICD-10 Dx	Chronic embolism and thrombosis of unspecified axillary vein
I82B11	ICD-10 Dx	Acute embolism and thrombosis of right subclavian vein
I82B12	ICD-10 Dx	Acute embolism and thrombosis of left subclavian vein
I82B13	ICD-10 Dx	Acute embolism and thrombosis of subclavian vein, bilateral
I82B19	ICD-10 Dx	Acute embolism and thrombosis of unspecified subclavian vein
I82B21	ICD-10 Dx	Chronic embolism and thrombosis of right subclavian vein
I82B22	ICD-10 Dx	Chronic embolism and thrombosis of left subclavian vein
I82B23	ICD-10 Dx	Chronic embolism and thrombosis of subclavian vein, bilateral
I82B29	ICD-10 Dx	Chronic embolism and thrombosis of unspecified subclavian vein
I82C11	ICD-10 Dx	Acute embolism and thrombosis of right internal jugular vein
I82C12	ICD-10 Dx	Acute embolism and thrombosis of left internal jugular vein
I82C13	ICD-10 Dx	Acute embolism and thrombosis of internal jugular vein, bilateral
I82C19	ICD-10 Dx	Acute embolism and thrombosis of unspecified internal jugular vein
I82C21	ICD-10 Dx	Chronic embolism and thrombosis of right internal jugular vein
I82C22	ICD-10 Dx	Chronic embolism and thrombosis of left internal jugular vein
I82C23	ICD-10 Dx	Chronic embolism and thrombosis of internal jugular vein, bilateral
I82C29	ICD-10 Dx	Chronic embolism and thrombosis of unspecified internal jugular vein
451.19	ICD-9 Dx	Phlebitis and thrombophlebitis of other deep vessels of lower extremities
451.2	ICD-9 Dx	Phlebitis and thrombophlebitis of lower extremities, unspecified
451.81	ICD-9 Dx	Phlebitis and thrombophlebitis of iliac vein
451.83	ICD-9 Dx	Phlebitis and thrombophlebitis of deep veins of upper extremities
451.84	ICD-9 Dx	Phlebitis and thrombophlebitis of upper extremities, unspecified
451.89	ICD-9 Dx	Phlebitis and thrombophlebitis of other site
451.9	ICD-9 Dx	Phlebitis and thrombophlebitis of unspecified site
452	ICD-9 Dx	Portal vein thrombosis
453.0	ICD-9 Dx	Budd-Chiari syndrome
453.1	ICD-9 Dx	Thrombophlebitis migrans
453.2	ICD-9 Dx	Other venous embolism and thrombosis, of inferior vena cava
453.3	ICD-9 Dx	Embolism and thrombosis of renal vein
453.40	ICD-9 Dx	Acute venous embolism and thrombosis of unspecified deep vessels of lower extremity
453.41	ICD-9 Dx	Acute venous embolism and thrombosis of deep vessels of proximal lower extremity
453.42	ICD-9 Dx	Acute venous embolism and thrombosis of deep vessels of distal lower extremity
453.50	ICD-9 Dx	Chronic venous embolism and thrombosis of unspecified deep vessels of lower extremity
453.51	ICD-9 Dx	Chronic venous embolism and thrombosis of deep vessels of proximal lower extremity
453.52	ICD-9 Dx	Chronic venous embolism and thrombosis of deep vessels of distal lower extremity
453.72	ICD-9 Dx	Chronic venous embolism and thrombosis of deep veins of upper extremity
453.73	ICD-9 Dx	Chronic venous embolism and thrombosis of upper extremity, unspecified
453.74	ICD-9 Dx	Chronic venous embolism and thrombosis of axillary veins
453.75	ICD-9 Dx	Chronic venous embolism and thrombosis of subclavian veins
453.76	ICD-9 Dx	Chronic venous embolism and thrombosis of internal jugular veins
453.77	ICD-9 Dx	Chronic venous embolism and thrombosis of other thoracic veins
453.79	ICD-9 Dx	Chronic venous embolism and thrombosis of other specified veins
453.82	ICD-9 Dx	Acute venous embolism and thrombosis of deep veins of upper extremity
453.83	ICD-9 Dx	Acute venous embolism and thrombosis of upper extremity, unspecified
453.84	ICD-9 Dx	Acute venous embolism and thrombosis of axillary veins
453.85	ICD-9 Dx	Acute venous embolism and thrombosis of subclavian veins
453.86	ICD-9 Dx	Acute venous embolism and thrombosis of internal jugular veins
453.87	ICD-9 Dx	Acute venous embolism and thrombosis of other thoracic veins
453.89	ICD-9 Dx	Acute venous embolism and thrombosis of other specified veins
453.9	ICD-9 Dx	Embolism and thrombosis of unspecified site
Pulmonary Embolism
Code	Code Type	Description
415.11	ICD-9 Dx	Iatrogenic pulmonary embolism and infarction
415.12	ICD-9 Dx	Septic pulmonary embolism
415.19	ICD-9 Dx	Other pulmonary embolism and infarction
416.2	ICD-9 Dx	Chronic pulmonary embolism
I2601	ICD-10 Dx	Septic pulmonary embolism with acute cor pulmonale
I2602	ICD-10 Dx	Saddle embolus of pulmonary artery with acute cor pulmonale
I2609	ICD-10 Dx	Other pulmonary embolism with acute cor pulmonale
I2690	ICD-10 Dx	Septic pulmonary embolism without acute cor pulmonale
I2692	ICD-10 Dx	Saddle embolus of pulmonary artery without acute cor pulmonale
I2699	ICD-10 Dx	Other pulmonary embolism without acute cor pulmonale
I2781	ICD-10 Dx	Cor pulmonale (chronic)
I2782	ICD-10 Dx	Chronic pulmonary embolism
