# Supplementary material for: Eltrombopag treatment of patients with secondary immune thrombocytopenia: retrospective EHR analysis
Source: Ann Hematol. 2021 Sep 10;101(1):11–9. doi: 10.1007/s00277-021-04637-2 (PMC8720735; doi:10.1007/s00277-021-04637-2)
Supplement: Supplementary file 4 — Supplementary file4 (XLSX 42 KB) [file 277_2021_4637_MOESM4_ESM.xlsx]

## Sheet: Sheet1
Code	Code Type	Description
T82837A	ICD-10 Dx	Hemorrhage of cardiac prosthetic devices, implants and grafts, initial encounter
T82837D	ICD-10 Dx	Hemorrhage of cardiac prosthetic devices, implants and grafts, subsequent encounter
T82837S	ICD-10 Dx	Hemorrhage of cardiac prosthetic devices, implants and grafts, sequela
T8383XA	ICD-10 Dx	Hemorrhage of genitourinary prosthetic devices, implants and grafts, initial encounter
T8383XD	ICD-10 Dx	Hemorrhage of genitourinary prosthetic devices, implants and grafts, subsequent encounter
T8383XS	ICD-10 Dx	Hemorrhage of genitourinary prosthetic devices, implants and grafts, sequela
T8483XA	ICD-10 Dx	Hemorrhage due to internal orthopedic prosthetic devices, implants and grafts, initial encounter
T8483XD	ICD-10 Dx	Hemorrhage due to internal orthopedic prosthetic devices, implants and grafts, subsequent encounter
T8483XS	ICD-10 Dx	Hemorrhage due to internal orthopedic prosthetic devices, implants and grafts, sequela
T8583XA	ICD-10 Dx	Hemorrhage due to internal prosthetic devices, implants and grafts, not elsewhere classified, initial encounter
T8583XD	ICD-10 Dx	Hemorrhage due to internal prosthetic devices, implants and grafts, not elsewhere classified, subsequent encounter
T8583XS	ICD-10 Dx	Hemorrhage due to internal prosthetic devices, implants and grafts, not elsewhere classified, sequela
T82838A	ICD-10 Dx	Hemorrhage of vascular prosthetic devices, implants and grafts, initial encounter
T82838D	ICD-10 Dx	Hemorrhage of vascular prosthetic devices, implants and grafts, subsequent encounter
T82838S	ICD-10 Dx	Hemorrhage of vascular prosthetic devices, implants and grafts, sequela
G9731	ICD-10 Dx	Intraoperative hemorrhage and hematoma of a nervous system organ or structure complicating a nervous system procedure
G9732	ICD-10 Dx	Intraoperative hemorrhage and hematoma of a nervous system organ or structure complicating other procedure
H9521	ICD-10 Dx	Intraoperative hemorrhage and hematoma of ear and mastoid process complicating a procedure on the ear and mastoid process
H9522	ICD-10 Dx	Intraoperative hemorrhage and hematoma of ear and mastoid process complicating other procedure
E3601	ICD-10 Dx	Intraoperative hemorrhage and hematoma of an endocrine system organ or structure complicating an endocrine system procedure
E3602	ICD-10 Dx	Intraoperative hemorrhage and hematoma of an endocrine system organ or structure complicating other procedure
H59111	ICD-10 Dx	Intraoperative hemorrhage and hematoma of right eye and adnexa complicating an ophthalmic procedure
H59112	ICD-10 Dx	Intraoperative hemorrhage and hematoma of left eye and adnexa complicating an ophthalmic procedure
H59113	ICD-10 Dx	Intraoperative hemorrhage and hematoma of eye and adnexa complicating an ophthalmic procedure, bilateral
H59119	ICD-10 Dx	Intraoperative hemorrhage and hematoma of unspecified eye and adnexa complicating an ophthalmic procedure
H59121	ICD-10 Dx	Intraoperative hemorrhage and hematoma of right eye and adnexa complicating other procedure
H59122	ICD-10 Dx	Intraoperative hemorrhage and hematoma of left eye and adnexa complicating other procedure
H59123	ICD-10 Dx	Intraoperative hemorrhage and hematoma of eye and adnexa complicating other procedure, bilateral
H59129	ICD-10 Dx	Intraoperative hemorrhage and hematoma of unspecified eye and adnexa complicating other procedure
K9161	ICD-10 Dx	Intraoperative hemorrhage and hematoma of a digestive system organ or structure complicating a digestive sytem procedure
K9162	ICD-10 Dx	Intraoperative hemorrhage and hematoma of a digestive system organ or structure complicating other procedure
N9961	ICD-10 Dx	Intraoperative hemorrhage and hematoma of a genitourinary system organ or structure complicating a genitourinary system procedure
N9962	ICD-10 Dx	Intraoperative hemorrhage and hematoma of a genitourinary system organ or structure complicating other procedure
M96810	ICD-10 Dx	Intraoperative hemorrhage and hematoma of a musculoskeletal structure complicating a musculoskeletal system procedure
M96811	ICD-10 Dx	Intraoperative hemorrhage and hematoma of a musculoskeletal structure complicating other procedure
J9561	ICD-10 Dx	Intraoperative hemorrhage and hematoma of a respiratory system organ or structure complicating a respiratory system procedure
J9562	ICD-10 Dx	Intraoperative hemorrhage and hematoma of a respiratory system organ or structure complicating other procedure
L7601	ICD-10 Dx	Intraoperative hemorrhage and hematoma of skin and subcutaneous tissue complicating a dermatologic procedure
L7602	ICD-10 Dx	Intraoperative hemorrhage and hematoma of skin and subcutaneous tissue complicating other procedure
D7801	ICD-10 Dx	Intraoperative hemorrhage and hematoma of the spleen complicating a procedure on the spleen
D7802	ICD-10 Dx	Intraoperative hemorrhage and hematoma of the spleen complicating other procedure
I97410	ICD-10 Dx	Intraoperative hemorrhage and hematoma of a circulatory system organ or structure complicating a cardiac catheterization
I97411	ICD-10 Dx	Intraoperative hemorrhage and hematoma of a circulatory system organ or structure complicating a cardiac bypass
I97418	ICD-10 Dx	Intraoperative hemorrhage and hematoma of a circulatory system organ or structure complicating other circulatory system procedure
I9742	ICD-10 Dx	Intraoperative hemorrhage and hematoma of a circulatory system organ or structure complicating other procedure
G9751	ICD-10 Dx	Postprocedural hemorrhage and hematoma of a nervous system organ or structure following a nervous system procedure
G9752	ICD-10 Dx	Postprocedural hemorrhage and hematoma of a nervous system organ or structure following other procedure
H9541	ICD-10 Dx	Postprocedural hemorrhage and hematoma of ear and mastoid process following a procedure on the ear and mastoid process
H9542	ICD-10 Dx	Postprocedural hemorrhage and hematoma of ear and mastoid process following other procedure
E89810	ICD-10 Dx	Postprocedural hemorrhage and hematoma of an endocrine system organ or structure following an endocrine system procedure
E89811	ICD-10 Dx	Postprocedural hemorrhage and hematoma of an endocrine system organ or structure following other procedure
H59311	ICD-10 Dx	Postprocedural hemorrhage and hematoma of right eye and adnexa following an ophthalmic procedure
H59312	ICD-10 Dx	Postprocedural hemorrhage and hematoma of left eye and adnexa following an ophthalmic procedure
H59313	ICD-10 Dx	Postprocedural hemorrhage and hematoma of eye and adnexa following an ophthalmic procedure, bilateral
H59319	ICD-10 Dx	Postprocedural hemorrhage and hematoma of unspecified eye and adnexa following an ophthalmic procedure
H59321	ICD-10 Dx	Postprocedural hemorrhage and hematoma of right eye and adnexa following other procedure
H59322	ICD-10 Dx	Postprocedural hemorrhage and hematoma of left eye and adnexa following other procedure
H59323	ICD-10 Dx	Postprocedural hemorrhage and hematoma of eye and adnexa following other procedure, bilateral
H59329	ICD-10 Dx	Postprocedural hemorrhage and hematoma of unspecified eye and adnexa following other procedure
K91840	ICD-10 Dx	Postprocedural hemorrhage and hematoma of a digestive system organ or structure following a digestive system procedure
K91841	ICD-10 Dx	Postprocedural hemorrhage and hematoma of a digestive system organ or structure following other procedure
N99820	ICD-10 Dx	Postprocedural hemorrhage and hematoma of a genitourinary system organ or structure following a genitourinary system procedure
N99821	ICD-10 Dx	Postprocedural hemorrhage and hematoma of a genitourinary system organ or structure following other procedure
M96830	ICD-10 Dx	Postprocedural hemorrhage and hematoma of a musculoskeletal structure following a musculoskeletal system procedure
M96831	ICD-10 Dx	Postprocedural hemorrhage and hematoma of a musculoskeletal structure following other procedure
J95830	ICD-10 Dx	Postprocedural hemorrhage and hematoma of a respiratory system organ or structure following a respiratory system procedure
J95831	ICD-10 Dx	Postprocedural hemorrhage and hematoma of a respiratory system organ or structure following other procedure
L7621	ICD-10 Dx	Postprocedural hemorrhage and hematoma of skin and subcutaneous tissue following a dermatologic procedure
L7622	ICD-10 Dx	Postprocedural hemorrhage and hematoma of skin and subcutaneous tissue following other procedure
D7821	ICD-10 Dx	Postprocedural hemorrhage and hematoma of the spleen following a procedure on the spleen
D7822	ICD-10 Dx	Postprocedural hemorrhage and hematoma of the spleen following other procedure
I97610	ICD-10 Dx	Postprocedural hemorrhage and hematoma of a circulatory system organ or structure following a cardiac catheterization
I97611	ICD-10 Dx	Postprocedural hemorrhage and hematoma of a circulatory system organ or structure following cardiac bypass
I97618	ICD-10 Dx	Postprocedural hemorrhage and hematoma of a circulatory system organ or structure following other circulatory system procedure
I9762	ICD-10 Dx	Postprocedural hemorrhage and hematoma of a circulatory system organ or structure following other procedure
I97620	ICD-10 Dx	Postprocedural hemorrhage of a circulatory system organ or structure following other procedure
S2600XA	ICD-10 Dx	Unspecified injury of heart with hemopericardium, initial encounter
S2600XD	ICD-10 Dx	Unspecified injury of heart with hemopericardium, subsequent encounter
S2600XS	ICD-10 Dx	Unspecified injury of heart with hemopericardium, sequela
S2601XA	ICD-10 Dx	Contusion of heart with hemopericardium, initial encounter
S2601XD	ICD-10 Dx	Contusion of heart with hemopericardium, subsequent encounter
S2601XS	ICD-10 Dx	Contusion of heart with hemopericardium, sequela
S26020A	ICD-10 Dx	Mild laceration of heart with hemopericardium, initial encounter
S26020D	ICD-10 Dx	Mild laceration of heart with hemopericardium, subsequent encounter
S26020S	ICD-10 Dx	Mild laceration of heart with hemopericardium, sequela
S26021A	ICD-10 Dx	Moderate laceration of heart with hemopericardium, initial encounter
S26021D	ICD-10 Dx	Moderate laceration of heart with hemopericardium, subsequent encounter
S26021S	ICD-10 Dx	Moderate laceration of heart with hemopericardium, sequela
S26022A	ICD-10 Dx	Major laceration of heart with hemopericardium, initial encounter
S26022D	ICD-10 Dx	Major laceration of heart with hemopericardium, subsequent encounter
S26022S	ICD-10 Dx	Major laceration of heart with hemopericardium, sequela
S2609XA	ICD-10 Dx	Other injury of heart with hemopericardium, initial encounter
S2609XD	ICD-10 Dx	Other injury of heart with hemopericardium, subsequent encounter
S2609XS	ICD-10 Dx	Other injury of heart with hemopericardium, sequela
S2690XA	ICD-10 Dx	Unspecified injury of heart, unspecified with or without hemopericardium, initial encounter
S2690XD	ICD-10 Dx	Unspecified injury of heart, unspecified with or without hemopericardium, subsequent encounter
S2690XS	ICD-10 Dx	Unspecified injury of heart, unspecified with or without hemopericardium, sequela
S2691XA	ICD-10 Dx	Contusion of heart, unspecified with or without hemopericardium, initial encounter
S2691XD	ICD-10 Dx	Contusion of heart, unspecified with or without hemopericardium, subsequent encounter
S2691XS	ICD-10 Dx	Contusion of heart, unspecified with or without hemopericardium, sequela
S2692XA	ICD-10 Dx	Laceration of heart, unspecified with or without hemopericardium, initial encounter
S2692XD	ICD-10 Dx	Laceration of heart, unspecified with or without hemopericardium, subsequent encounter
S2692XS	ICD-10 Dx	Laceration of heart, unspecified with or without hemopericardium, sequela
S2699XA	ICD-10 Dx	Other injury of heart, unspecified with or without hemopericardium, initial encounter
S2699XD	ICD-10 Dx	Other injury of heart, unspecified with or without hemopericardium, subsequent encounter
S2699XS	ICD-10 Dx	Other injury of heart, unspecified with or without hemopericardium, sequela
861.02	ICD-9 Dx	Heart laceration without penetration of heart chambers or mention of open wound into thorax
861.03	ICD-9 Dx	Heart laceration with penetration of heart chambers, without mention of open wound into thorax
861.12	ICD-9 Dx	Heart laceration without penetration of heart chambers, with open wound into thorax
861.13	ICD-9 Dx	Heart laceration with penetration of heart chambers and open wound into thorax
861.22	ICD-9 Dx	Lung laceration without mention of open wound into thorax
861.32	ICD-9 Dx	Lung laceration with open wound into thorax
K226	ICD-10 Dx	Gastro-esophageal laceration-hemorrhage syndrome
530.7	ICD-9 Dx	Gastroesophageal laceration-hemorrhage syndrome
865.03	ICD-9 Dx	Spleen laceration extending into parenchyma without mention of open wound into cavity
865.11	ICD-9 Dx	Spleen hematoma, without rupture of capsule, with open wound into cavity
865.13	ICD-9 Dx	Spleen laceration extending into parenchyma, with open wound into cavity
S06340A	ICD-10 Dx	Traumatic hemorrhage of right cerebrum without loss of consciousness, initial encounter
S06340D	ICD-10 Dx	Traumatic hemorrhage of right cerebrum without loss of consciousness, subsequent encounter
S06340S	ICD-10 Dx	Traumatic hemorrhage of right cerebrum without loss of consciousness, sequela
S06341A	ICD-10 Dx	Traumatic hemorrhage of right cerebrum with loss of consciousness of 30 minutes or less, initial encounter
S06341D	ICD-10 Dx	Traumatic hemorrhage of right cerebrum with loss of consciousness of 30 minutes or less, subsequent encounter
S06341S	ICD-10 Dx	Traumatic hemorrhage of right cerebrum with loss of consciousness of 30 minutes or less, sequela
S06342A	ICD-10 Dx	Traumatic hemorrhage of right cerebrum with loss of consciousness of 31 minutes to 59 minutes, initial encounter
S06342D	ICD-10 Dx	Traumatic hemorrhage of right cerebrum with loss of consciousness of 31 minutes to 59 minutes, subsequent encounter
S06342S	ICD-10 Dx	Traumatic hemorrhage of right cerebrum with loss of consciousness of 31 minutes to 59 minutes, sequela
S06343A	ICD-10 Dx	Traumatic hemorrhage of right cerebrum with loss of consciousness of 1 hours to 5 hours 59 minutes, initial encounter
S06343D	ICD-10 Dx	Traumatic hemorrhage of right cerebrum with loss of consciousness of 1 hours to 5 hours 59 minutes, subsequent encounter
S06343S	ICD-10 Dx	Traumatic hemorrhage of right cerebrum with loss of consciousness of 1 hours to 5 hours 59 minutes, sequela
S06344A	ICD-10 Dx	Traumatic hemorrhage of right cerebrum with loss of consciousness of 6 hours to 24 hours, initial encounter
S06344D	ICD-10 Dx	Traumatic hemorrhage of right cerebrum with loss of consciousness of 6 hours to 24 hours, subsequent encounter
S06344S	ICD-10 Dx	Traumatic hemorrhage of right cerebrum with loss of consciousness of 6 hours to 24 hours, sequela
S06345A	ICD-10 Dx	Traumatic hemorrhage of right cerebrum with loss of consciousness greater than 24 hours with return to pre-existing conscious level, initial encounter
S06345D	ICD-10 Dx	Traumatic hemorrhage of right cerebrum with loss of consciousness greater than 24 hours with return to pre-existing conscious level, subsequent encounter
S06345S	ICD-10 Dx	Traumatic hemorrhage of right cerebrum with loss of consciousness greater than 24 hours with return to pre-existing conscious level, sequela
S06346A	ICD-10 Dx	Traumatic hemorrhage of right cerebrum with loss of consciousness greater than 24 hours without return to pre-existing conscious level with patient surviving, initial encounter
S06346D	ICD-10 Dx	Traumatic hemorrhage of right cerebrum with loss of consciousness greater than 24 hours without return to pre-existing conscious level with patient surviving, subsequent encounter
S06346S	ICD-10 Dx	Traumatic hemorrhage of right cerebrum with loss of consciousness greater than 24 hours without return to pre-existing conscious level with patient surviving, sequela
S06347A	ICD-10 Dx	Traumatic hemorrhage of right cerebrum with loss of consciousness of any duration with death due to brain injury prior to regaining consciousness, initial encounter
S06347D	ICD-10 Dx	Traumatic hemorrhage of right cerebrum with loss of consciousness of any duration with death due to brain injury prior to regaining consciousness, subsequent encounter
S06347S	ICD-10 Dx	Traumatic hemorrhage of right cerebrum with loss of consciousness of any duration with death due to brain injury prior to regaining consciousness, sequela
S06348A	ICD-10 Dx	Traumatic hemorrhage of right cerebrum with loss of consciousness of any duration with death due to other cause prior to regaining consciousness, initial encounter
S06348D	ICD-10 Dx	Traumatic hemorrhage of right cerebrum with loss of consciousness of any duration with death due to other cause prior to regaining consciousness, subsequent encounter
S06348S	ICD-10 Dx	Traumatic hemorrhage of right cerebrum with loss of consciousness of any duration with death due to other cause prior to regaining consciousness, sequela
S06349A	ICD-10 Dx	Traumatic hemorrhage of right cerebrum with loss of consciousness of unspecified duration, initial encounter
S06349D	ICD-10 Dx	Traumatic hemorrhage of right cerebrum with loss of consciousness of unspecified duration, subsequent encounter
S06349S	ICD-10 Dx	Traumatic hemorrhage of right cerebrum with loss of consciousness of unspecified duration, sequela
S06350A	ICD-10 Dx	Traumatic hemorrhage of left cerebrum without loss of consciousness, initial encounter
S06350D	ICD-10 Dx	Traumatic hemorrhage of left cerebrum without loss of consciousness, subsequent encounter
S06350S	ICD-10 Dx	Traumatic hemorrhage of left cerebrum without loss of consciousness, sequela
S06351A	ICD-10 Dx	Traumatic hemorrhage of left cerebrum with loss of consciousness of 30 minutes or less, initial encounter
S06351D	ICD-10 Dx	Traumatic hemorrhage of left cerebrum with loss of consciousness of 30 minutes or less, subsequent encounter
S06351S	ICD-10 Dx	Traumatic hemorrhage of left cerebrum with loss of consciousness of 30 minutes or less, sequela
S06352A	ICD-10 Dx	Traumatic hemorrhage of left cerebrum with loss of consciousness of 31 minutes to 59 minutes, initial encounter
S06352D	ICD-10 Dx	Traumatic hemorrhage of left cerebrum with loss of consciousness of 31 minutes to 59 minutes, subsequent encounter
S06352S	ICD-10 Dx	Traumatic hemorrhage of left cerebrum with loss of consciousness of 31 minutes to 59 minutes, sequela
S06353A	ICD-10 Dx	Traumatic hemorrhage of left cerebrum with loss of consciousness of 1 hours to 5 hours 59 minutes, initial encounter
S06353D	ICD-10 Dx	Traumatic hemorrhage of left cerebrum with loss of consciousness of 1 hours to 5 hours 59 minutes, subsequent encounter
S06353S	ICD-10 Dx	Traumatic hemorrhage of left cerebrum with loss of consciousness of 1 hours to 5 hours 59 minutes, sequela
S06354A	ICD-10 Dx	Traumatic hemorrhage of left cerebrum with loss of consciousness of 6 hours to 24 hours, initial encounter
S06354D	ICD-10 Dx	Traumatic hemorrhage of left cerebrum with loss of consciousness of 6 hours to 24 hours, subsequent encounter
S06354S	ICD-10 Dx	Traumatic hemorrhage of left cerebrum with loss of consciousness of 6 hours to 24 hours, sequela
S06355A	ICD-10 Dx	Traumatic hemorrhage of left cerebrum with loss of consciousness greater than 24 hours with return to pre-existing conscious level, initial encounter
S06355D	ICD-10 Dx	Traumatic hemorrhage of left cerebrum with loss of consciousness greater than 24 hours with return to pre-existing conscious level, subsequent encounter
S06355S	ICD-10 Dx	Traumatic hemorrhage of left cerebrum with loss of consciousness greater than 24 hours with return to pre-existing conscious level, sequela
S06356A	ICD-10 Dx	Traumatic hemorrhage of left cerebrum with loss of consciousness greater than 24 hours without return to pre-existing conscious level with patient surviving, initial encounter
S06356D	ICD-10 Dx	Traumatic hemorrhage of left cerebrum with loss of consciousness greater than 24 hours without return to pre-existing conscious level with patient surviving, subsequent encounter
S06356S	ICD-10 Dx	Traumatic hemorrhage of left cerebrum with loss of consciousness greater than 24 hours without return to pre-existing conscious level with patient surviving, sequela
S06357A	ICD-10 Dx	Traumatic hemorrhage of left cerebrum with loss of consciousness of any duration with death due to brain injury prior to regaining consciousness, initial encounter
S06357D	ICD-10 Dx	Traumatic hemorrhage of left cerebrum with loss of consciousness of any duration with death due to brain injury prior to regaining consciousness, subsequent encounter
S06357S	ICD-10 Dx	Traumatic hemorrhage of left cerebrum with loss of consciousness of any duration with death due to brain injury prior to regaining consciousness, sequela
S06358A	ICD-10 Dx	Traumatic hemorrhage of left cerebrum with loss of consciousness of any duration with death due to other cause prior to regaining consciousness, initial encounter
S06358D	ICD-10 Dx	Traumatic hemorrhage of left cerebrum with loss of consciousness of any duration with death due to other cause prior to regaining consciousness, subsequent encounter
S06358S	ICD-10 Dx	Traumatic hemorrhage of left cerebrum with loss of consciousness of any duration with death due to other cause prior to regaining consciousness, sequela
S06359A	ICD-10 Dx	Traumatic hemorrhage of left cerebrum with loss of consciousness of unspecified duration, initial encounter
S06359D	ICD-10 Dx	Traumatic hemorrhage of left cerebrum with loss of consciousness of unspecified duration, subsequent encounter
S06359S	ICD-10 Dx	Traumatic hemorrhage of left cerebrum with loss of consciousness of unspecified duration, sequela
S06360A	ICD-10 Dx	Traumatic hemorrhage of cerebrum, unspecified, without loss of consciousness, initial encounter
S06360D	ICD-10 Dx	Traumatic hemorrhage of cerebrum, unspecified, without loss of consciousness, subsequent encounter
S06360S	ICD-10 Dx	Traumatic hemorrhage of cerebrum, unspecified, without loss of consciousness, sequela
S06361A	ICD-10 Dx	Traumatic hemorrhage of cerebrum, unspecified, with loss of consciousness of 30 minutes or less, initial encounter
S06361D	ICD-10 Dx	Traumatic hemorrhage of cerebrum, unspecified, with loss of consciousness of 30 minutes or less, subsequent encounter
S06361S	ICD-10 Dx	Traumatic hemorrhage of cerebrum, unspecified, with loss of consciousness of 30 minutes or less, sequela
S06362A	ICD-10 Dx	Traumatic hemorrhage of cerebrum, unspecified, with loss of consciousness of 31 minutes to 59 minutes, initial encounter
S06362D	ICD-10 Dx	Traumatic hemorrhage of cerebrum, unspecified, with loss of consciousness of 31 minutes to 59 minutes, subsequent encounter
S06362S	ICD-10 Dx	Traumatic hemorrhage of cerebrum, unspecified, with loss of consciousness of 31 minutes to 59 minutes, sequela
S06363A	ICD-10 Dx	Traumatic hemorrhage of cerebrum, unspecified, with loss of consciousness of 1 hours to 5 hours 59 minutes, initial encounter
S06363D	ICD-10 Dx	Traumatic hemorrhage of cerebrum, unspecified, with loss of consciousness of 1 hours to 5 hours 59 minutes, subsequent encounter
S06363S	ICD-10 Dx	Traumatic hemorrhage of cerebrum, unspecified, with loss of consciousness of 1 hours to 5 hours 59 minutes, sequela
S06364A	ICD-10 Dx	Traumatic hemorrhage of cerebrum, unspecified, with loss of consciousness of 6 hours to 24 hours, initial encounter
S06364D	ICD-10 Dx	Traumatic hemorrhage of cerebrum, unspecified, with loss of consciousness of 6 hours to 24 hours, subsequent encounter
S06364S	ICD-10 Dx	Traumatic hemorrhage of cerebrum, unspecified, with loss of consciousness of 6 hours to 24 hours, sequela
S06365A	ICD-10 Dx	Traumatic hemorrhage of cerebrum, unspecified, with loss of consciousness greater than 24 hours with return to pre-existing conscious level, initial encounter
S06365D	ICD-10 Dx	Traumatic hemorrhage of cerebrum, unspecified, with loss of consciousness greater than 24 hours with return to pre-existing conscious level, subsequent encounter
S06365S	ICD-10 Dx	Traumatic hemorrhage of cerebrum, unspecified, with loss of consciousness greater than 24 hours with return to pre-existing conscious level, sequela
S06366A	ICD-10 Dx	Traumatic hemorrhage of cerebrum, unspecified, with loss of consciousness greater than 24 hours without return to pre-existing conscious level with patient surviving, initial encounter
S06366D	ICD-10 Dx	Traumatic hemorrhage of cerebrum, unspecified, with loss of consciousness greater than 24 hours without return to pre-existing conscious level with patient surviving, subsequent encounter
S06366S	ICD-10 Dx	Traumatic hemorrhage of cerebrum, unspecified, with loss of consciousness greater than 24 hours without return to pre-existing conscious level with patient surviving, sequela
S06367A	ICD-10 Dx	Traumatic hemorrhage of cerebrum, unspecified, with loss of consciousness of any duration with death due to brain injury prior to regaining consciousness, initial encounter
S06367D	ICD-10 Dx	Traumatic hemorrhage of cerebrum, unspecified, with loss of consciousness of any duration with death due to brain injury prior to regaining consciousness, subsequent encounter
S06367S	ICD-10 Dx	Traumatic hemorrhage of cerebrum, unspecified, with loss of consciousness of any duration with death due to brain injury prior to regaining consciousness, sequela
S06368A	ICD-10 Dx	Traumatic hemorrhage of cerebrum, unspecified, with loss of consciousness of any duration with death due to other cause prior to regaining consciousness, initial encounter
S06368D	ICD-10 Dx	Traumatic hemorrhage of cerebrum, unspecified, with loss of consciousness of any duration with death due to other cause prior to regaining consciousness, subsequent encounter
S06368S	ICD-10 Dx	Traumatic hemorrhage of cerebrum, unspecified, with loss of consciousness of any duration with death due to other cause prior to regaining consciousness, sequela
S06369A	ICD-10 Dx	Traumatic hemorrhage of cerebrum, unspecified, with loss of consciousness of unspecified duration, initial encounter
S06369D	ICD-10 Dx	Traumatic hemorrhage of cerebrum, unspecified, with loss of consciousness of unspecified duration, subsequent encounter
S06369S	ICD-10 Dx	Traumatic hemorrhage of cerebrum, unspecified, with loss of consciousness of unspecified duration, sequela
S06370A	ICD-10 Dx	Contusion, laceration, and hemorrhage of cerebellum without loss of consciousness, initial encounter
S06370D	ICD-10 Dx	Contusion, laceration, and hemorrhage of cerebellum without loss of consciousness, subsequent encounter
S06370S	ICD-10 Dx	Contusion, laceration, and hemorrhage of cerebellum without loss of consciousness, sequela
S06371A	ICD-10 Dx	Contusion, laceration, and hemorrhage of cerebellum with loss of consciousness of 30 minutes or less, initial encounter
S06371D	ICD-10 Dx	Contusion, laceration, and hemorrhage of cerebellum with loss of consciousness of 30 minutes or less, subsequent encounter
S06371S	ICD-10 Dx	Contusion, laceration, and hemorrhage of cerebellum with loss of consciousness of 30 minutes or less, sequela
S06372A	ICD-10 Dx	Contusion, laceration, and hemorrhage of cerebellum with loss of consciousness of 31 minutes to 59 minutes, initial encounter
S06372D	ICD-10 Dx	Contusion, laceration, and hemorrhage of cerebellum with loss of consciousness of 31 minutes to 59 minutes, subsequent encounter
S06372S	ICD-10 Dx	Contusion, laceration, and hemorrhage of cerebellum with loss of consciousness of 31 minutes to 59 minutes, sequela
S06373A	ICD-10 Dx	Contusion, laceration, and hemorrhage of cerebellum with loss of consciousness of 1 hour to 5 hours 59 minutes, initial encounter
S06373D	ICD-10 Dx	Contusion, laceration, and hemorrhage of cerebellum with loss of consciousness of 1 hour to 5 hours 59 minutes, subsequent encounter
S06373S	ICD-10 Dx	Contusion, laceration, and hemorrhage of cerebellum with loss of consciousness of 1 hour to 5 hours 59 minutes, sequela
S06374A	ICD-10 Dx	Contusion, laceration, and hemorrhage of cerebellum with loss of consciousness of 6 hours to 24 hours, initial encounter
S06374D	ICD-10 Dx	Contusion, laceration, and hemorrhage of cerebellum with loss of consciousness of 6 hours to 24 hours, subsequent encounter
S06374S	ICD-10 Dx	Contusion, laceration, and hemorrhage of cerebellum with loss of consciousness of 6 hours to 24 hours, sequela
S06375A	ICD-10 Dx	Contusion, laceration, and hemorrhage of cerebellum with loss of consciousness greater than 24 hours with return to pre-existing conscious level, initial encounter
S06375D	ICD-10 Dx	Contusion, laceration, and hemorrhage of cerebellum with loss of consciousness greater than 24 hours with return to pre-existing conscious level, subsequent encounter
S06375S	ICD-10 Dx	Contusion, laceration, and hemorrhage of cerebellum with loss of consciousness greater than 24 hours with return to pre-existing conscious level, sequela
S06376A	ICD-10 Dx	Contusion, laceration, and hemorrhage of cerebellum with loss of consciousness greater than 24 hours without return to pre-existing conscious level with patient surviving, initial encounter
S06376D	ICD-10 Dx	Contusion, laceration, and hemorrhage of cerebellum with loss of consciousness greater than 24 hours without return to pre-existing conscious level with patient surviving, subsequent encounter
S06376S	ICD-10 Dx	Contusion, laceration, and hemorrhage of cerebellum with loss of consciousness greater than 24 hours without return to pre-existing conscious level with patient surviving, sequela
S06377A	ICD-10 Dx	Contusion, laceration, and hemorrhage of cerebellum with loss of consciousness of any duration with death due to brain injury prior to regaining consciousness, initial encounter
S06377D	ICD-10 Dx	Contusion, laceration, and hemorrhage of cerebellum with loss of consciousness of any duration with death due to brain injury prior to regaining consciousness, subsequent encounter
S06377S	ICD-10 Dx	Contusion, laceration, and hemorrhage of cerebellum with loss of consciousness of any duration with death due to brain injury prior to regaining consciousness, sequela
S06378A	ICD-10 Dx	Contusion, laceration, and hemorrhage of cerebellum with loss of consciousness of any duration with death due to other cause prior to regaining consciousness, initial encounter
S06378D	ICD-10 Dx	Contusion, laceration, and hemorrhage of cerebellum with loss of consciousness of any duration with death due to other cause prior to regaining consciousness, subsequent encounter
S06378S	ICD-10 Dx	Contusion, laceration, and hemorrhage of cerebellum with loss of consciousness of any duration with death due to other cause prior to regaining consciousness, sequela
S06379A	ICD-10 Dx	Contusion, laceration, and hemorrhage of cerebellum with loss of consciousness of unspecified duration, initial encounter
S06379D	ICD-10 Dx	Contusion, laceration, and hemorrhage of cerebellum with loss of consciousness of unspecified duration, subsequent encounter
S06379S	ICD-10 Dx	Contusion, laceration, and hemorrhage of cerebellum with loss of consciousness of unspecified duration, sequela
S06380A	ICD-10 Dx	Contusion, laceration, and hemorrhage of brainstem without loss of consciousness, initial encounter
S06380D	ICD-10 Dx	Contusion, laceration, and hemorrhage of brainstem without loss of consciousness, subsequent encounter
S06380S	ICD-10 Dx	Contusion, laceration, and hemorrhage of brainstem without loss of consciousness, sequela
S06381A	ICD-10 Dx	Contusion, laceration, and hemorrhage of brainstem with loss of consciousness of 30 minutes or less, initial encounter
S06381D	ICD-10 Dx	Contusion, laceration, and hemorrhage of brainstem with loss of consciousness of 30 minutes or less, subsequent encounter
S06381S	ICD-10 Dx	Contusion, laceration, and hemorrhage of brainstem with loss of consciousness of 30 minutes or less, sequela
S06382A	ICD-10 Dx	Contusion, laceration, and hemorrhage of brainstem with loss of consciousness of 31 minutes to 59 minutes, initial encounter
S06382D	ICD-10 Dx	Contusion, laceration, and hemorrhage of brainstem with loss of consciousness of 31 minutes to 59 minutes, subsequent encounter
S06382S	ICD-10 Dx	Contusion, laceration, and hemorrhage of brainstem with loss of consciousness of 31 minutes to 59 minutes, sequela
S06383A	ICD-10 Dx	Contusion, laceration, and hemorrhage of brainstem with loss of consciousness of 1 hour to 5 hours 59 minutes, initial encounter
S06383D	ICD-10 Dx	Contusion, laceration, and hemorrhage of brainstem with loss of consciousness of 1 hour to 5 hours 59 minutes, subsequent encounter
S06383S	ICD-10 Dx	Contusion, laceration, and hemorrhage of brainstem with loss of consciousness of 1 hour to 5 hours 59 minutes, sequela
S06384A	ICD-10 Dx	Contusion, laceration, and hemorrhage of brainstem with loss of consciousness of 6 hours to 24 hours, initial encounter
S06384D	ICD-10 Dx	Contusion, laceration, and hemorrhage of brainstem with loss of consciousness of 6 hours to 24 hours, subsequent encounter
S06384S	ICD-10 Dx	Contusion, laceration, and hemorrhage of brainstem with loss of consciousness of 6 hours to 24 hours, sequela
S06385A	ICD-10 Dx	Contusion, laceration, and hemorrhage of brainstem with loss of consciousness greater than 24 hours with return to pre-existing conscious level, initial encounter
S06385D	ICD-10 Dx	Contusion, laceration, and hemorrhage of brainstem with loss of consciousness greater than 24 hours with return to pre-existing conscious level, subsequent encounter
S06385S	ICD-10 Dx	Contusion, laceration, and hemorrhage of brainstem with loss of consciousness greater than 24 hours with return to pre-existing conscious level, sequela
S06386A	ICD-10 Dx	Contusion, laceration, and hemorrhage of brainstem with loss of consciousness greater than 24 hours without return to pre-existing conscious level with patient surviving, initial encounter
S06386D	ICD-10 Dx	Contusion, laceration, and hemorrhage of brainstem with loss of consciousness greater than 24 hours without return to pre-existing conscious level with patient surviving, subsequent encounter
S06386S	ICD-10 Dx	Contusion, laceration, and hemorrhage of brainstem with loss of consciousness greater than 24 hours without return to pre-existing conscious level with patient surviving, sequela
S06387A	ICD-10 Dx	Contusion, laceration, and hemorrhage of brainstem with loss of consciousness of any duration with death due to brain injury prior to regaining consciousness, initial encounter
S06387D	ICD-10 Dx	Contusion, laceration, and hemorrhage of brainstem with loss of consciousness of any duration with death due to brain injury prior to regaining consciousness, subsequent encounter
S06387S	ICD-10 Dx	Contusion, laceration, and hemorrhage of brainstem with loss of consciousness of any duration with death due to brain injury prior to regaining consciousness, sequela
S06388A	ICD-10 Dx	Contusion, laceration, and hemorrhage of brainstem with loss of consciousness of any duration with death due to other cause prior to regaining consciousness, initial encounter
S06388D	ICD-10 Dx	Contusion, laceration, and hemorrhage of brainstem with loss of consciousness of any duration with death due to other cause prior to regaining consciousness, subsequent encounter
S06388S	ICD-10 Dx	Contusion, laceration, and hemorrhage of brainstem with loss of consciousness of any duration with death due to other cause prior to regaining consciousness, sequela
S06389A	ICD-10 Dx	Contusion, laceration, and hemorrhage of brainstem with loss of consciousness of unspecified duration, initial encounter
S06389D	ICD-10 Dx	Contusion, laceration, and hemorrhage of brainstem with loss of consciousness of unspecified duration, subsequent encounter
S06389S	ICD-10 Dx	Contusion, laceration, and hemorrhage of brainstem with loss of consciousness of unspecified duration, sequela
S064X7A	ICD-10 Dx	Epidural hemorrhage with loss of consciousness of any duration with death due to brain injury prior to regaining consciousness, initial encounter
S064X7D	ICD-10 Dx	Epidural hemorrhage with loss of consciousness of any duration with death due to brain injury prior to regaining consciousness, subsequent encounter
S064X7S	ICD-10 Dx	Epidural hemorrhage with loss of consciousness of any duration with death due to brain injury prior to regaining consciousness, sequela
S065X0A	ICD-10 Dx	Traumatic subdural hemorrhage without loss of consciousness, initial encounter
S065X0D	ICD-10 Dx	Traumatic subdural hemorrhage without loss of consciousness, subsequent encounter
S065X0S	ICD-10 Dx	Traumatic subdural hemorrhage without loss of consciousness, sequela
S065X1A	ICD-10 Dx	Traumatic subdural hemorrhage with loss of consciousness of 30 minutes or less, initial encounter
S065X1D	ICD-10 Dx	Traumatic subdural hemorrhage with loss of consciousness of 30 minutes or less, subsequent encounter
S065X1S	ICD-10 Dx	Traumatic subdural hemorrhage with loss of consciousness of 30 minutes or less, sequela
S065X2A	ICD-10 Dx	Traumatic subdural hemorrhage with loss of consciousness of 31 minutes to 59 minutes, initial encounter
S065X2D	ICD-10 Dx	Traumatic subdural hemorrhage with loss of consciousness of 31 minutes to 59 minutes, subsequent encounter
S065X2S	ICD-10 Dx	Traumatic subdural hemorrhage with loss of consciousness of 31 minutes to 59 minutes, sequela
S065X3A	ICD-10 Dx	Traumatic subdural hemorrhage with loss of consciousness of 1 hour to 5 hours 59 minutes, initial encounter
S065X3D	ICD-10 Dx	Traumatic subdural hemorrhage with loss of consciousness of 1 hour to 5 hours 59 minutes, subsequent encounter
S065X3S	ICD-10 Dx	Traumatic subdural hemorrhage with loss of consciousness of 1 hour to 5 hours 59 minutes, sequela
S065X4A	ICD-10 Dx	Traumatic subdural hemorrhage with loss of consciousness of 6 hours to 24 hours, initial encounter
S065X4D	ICD-10 Dx	Traumatic subdural hemorrhage with loss of consciousness of 6 hours to 24 hours, subsequent encounter
S065X4S	ICD-10 Dx	Traumatic subdural hemorrhage with loss of consciousness of 6 hours to 24 hours, sequela
S065X5A	ICD-10 Dx	Traumatic subdural hemorrhage with loss of consciousness greater than 24 hours with return to pre-existing conscious level, initial encounter
S065X5D	ICD-10 Dx	Traumatic subdural hemorrhage with loss of consciousness greater than 24 hours with return to pre-existing conscious level, subsequent encounter
S065X5S	ICD-10 Dx	Traumatic subdural hemorrhage with loss of consciousness greater than 24 hours with return to pre-existing conscious level, sequela
S065X6A	ICD-10 Dx	Traumatic subdural hemorrhage with loss of consciousness greater than 24 hours without return to pre-existing conscious level with patient surviving, initial encounter
S065X6D	ICD-10 Dx	Traumatic subdural hemorrhage with loss of consciousness greater than 24 hours without return to pre-existing conscious level with patient surviving, subsequent encounter
S065X6S	ICD-10 Dx	Traumatic subdural hemorrhage with loss of consciousness greater than 24 hours without return to pre-existing conscious level with patient surviving, sequela
S065X7A	ICD-10 Dx	Traumatic subdural hemorrhage with loss of consciousness of any duration with death due to brain injury before regaining consciousness, initial encounter
S065X7D	ICD-10 Dx	Traumatic subdural hemorrhage with loss of consciousness of any duration with death due to brain injury before regaining consciousness, subsequent encounter
S065X7S	ICD-10 Dx	Traumatic subdural hemorrhage with loss of consciousness of any duration with death due to brain injury before regaining consciousness, sequela
S065X8A	ICD-10 Dx	Traumatic subdural hemorrhage with loss of consciousness of any duration with death due to other cause before regaining consciousness, initial encounter
S065X8D	ICD-10 Dx	Traumatic subdural hemorrhage with loss of consciousness of any duration with death due to other cause before regaining consciousness, subsequent encounter
S065X8S	ICD-10 Dx	Traumatic subdural hemorrhage with loss of consciousness of any duration with death due to other cause before regaining consciousness, sequela
S065X9A	ICD-10 Dx	Traumatic subdural hemorrhage with loss of consciousness of unspecified duration, initial encounter
S065X9D	ICD-10 Dx	Traumatic subdural hemorrhage with loss of consciousness of unspecified duration, subsequent encounter
S065X9S	ICD-10 Dx	Traumatic subdural hemorrhage with loss of consciousness of unspecified duration, sequela
S066X0A	ICD-10 Dx	Traumatic subarachnoid hemorrhage without loss of consciousness, initial encounter
S066X0D	ICD-10 Dx	Traumatic subarachnoid hemorrhage without loss of consciousness, subsequent encounter
S066X0S	ICD-10 Dx	Traumatic subarachnoid hemorrhage without loss of consciousness, sequela
S066X1A	ICD-10 Dx	Traumatic subarachnoid hemorrhage with loss of consciousness of 30 minutes or less, initial encounter
S066X1D	ICD-10 Dx	Traumatic subarachnoid hemorrhage with loss of consciousness of 30 minutes or less, subsequent encounter
S066X1S	ICD-10 Dx	Traumatic subarachnoid hemorrhage with loss of consciousness of 30 minutes or less, sequela
S066X2A	ICD-10 Dx	Traumatic subarachnoid hemorrhage with loss of consciousness of 31 minutes to 59 minutes, initial encounter
S066X2D	ICD-10 Dx	Traumatic subarachnoid hemorrhage with loss of consciousness of 31 minutes to 59 minutes, subsequent encounter
S066X2S	ICD-10 Dx	Traumatic subarachnoid hemorrhage with loss of consciousness of 31 minutes to 59 minutes, sequela
S066X3A	ICD-10 Dx	Traumatic subarachnoid hemorrhage with loss of consciousness of 1 hour to 5 hours 59 minutes, initial encounter
S066X3D	ICD-10 Dx	Traumatic subarachnoid hemorrhage with loss of consciousness of 1 hour to 5 hours 59 minutes, subsequent encounter
S066X3S	ICD-10 Dx	Traumatic subarachnoid hemorrhage with loss of consciousness of 1 hour to 5 hours 59 minutes, sequela
S066X4A	ICD-10 Dx	Traumatic subarachnoid hemorrhage with loss of consciousness of 6 hours to 24 hours, initial encounter
S066X4D	ICD-10 Dx	Traumatic subarachnoid hemorrhage with loss of consciousness of 6 hours to 24 hours, subsequent encounter
S066X4S	ICD-10 Dx	Traumatic subarachnoid hemorrhage with loss of consciousness of 6 hours to 24 hours, sequela
S066X5A	ICD-10 Dx	Traumatic subarachnoid hemorrhage with loss of consciousness greater than 24 hours with return to pre-existing conscious level, initial encounter
S066X5D	ICD-10 Dx	Traumatic subarachnoid hemorrhage with loss of consciousness greater than 24 hours with return to pre-existing conscious level, subsequent encounter
S066X5S	ICD-10 Dx	Traumatic subarachnoid hemorrhage with loss of consciousness greater than 24 hours with return to pre-existing conscious level, sequela
S066X6A	ICD-10 Dx	Traumatic subarachnoid hemorrhage with loss of consciousness greater than 24 hours without return to pre-existing conscious level with patient surviving, initial encounter
S066X6D	ICD-10 Dx	Traumatic subarachnoid hemorrhage with loss of consciousness greater than 24 hours without return to pre-existing conscious level with patient surviving, subsequent encounter
S066X6S	ICD-10 Dx	Traumatic subarachnoid hemorrhage with loss of consciousness greater than 24 hours without return to pre-existing conscious level with patient surviving, sequela
S066X7A	ICD-10 Dx	Traumatic subarachnoid hemorrhage with loss of consciousness of any duration with death due to brain injury prior to regaining consciousness, initial encounter
S066X7D	ICD-10 Dx	Traumatic subarachnoid hemorrhage with loss of consciousness of any duration with death due to brain injury prior to regaining consciousness, subsequent encounter
S066X7S	ICD-10 Dx	Traumatic subarachnoid hemorrhage with loss of consciousness of any duration with death due to brain injury prior to regaining consciousness, sequela
S066X8A	ICD-10 Dx	Traumatic subarachnoid hemorrhage with loss of consciousness of any duration with death due to other cause prior to regaining consciousness, initial encounter
S066X8D	ICD-10 Dx	Traumatic subarachnoid hemorrhage with loss of consciousness of any duration with death due to other cause prior to regaining consciousness, subsequent encounter
S066X8S	ICD-10 Dx	Traumatic subarachnoid hemorrhage with loss of consciousness of any duration with death due to other cause prior to regaining consciousness, sequela
S066X9A	ICD-10 Dx	Traumatic subarachnoid hemorrhage with loss of consciousness of unspecified duration, initial encounter
S066X9D	ICD-10 Dx	Traumatic subarachnoid hemorrhage with loss of consciousness of unspecified duration, subsequent encounter
S066X9S	ICD-10 Dx	Traumatic subarachnoid hemorrhage with loss of consciousness of unspecified duration, sequela
800.20	ICD-9 Dx	Closed fracture of vault of skull with subarachnoid, subdural, and extradural hemorrhage, unspecified state of consciousness
800.21	ICD-9 Dx	Closed fracture of vault of skull with subarachnoid, subdural, and extradural hemorrhage, no loss of consciousness
800.22	ICD-9 Dx	Closed fracture of vault of skull with subarachnoid, subdural, and extradural hemorrhage, brief (less than one hour) loss of consciousness
800.23	ICD-9 Dx	Closed fracture of vault of skull with subarachnoid, subdural, and extradural hemorrhage, moderate (1-24 hours) loss of consciousness
800.24	ICD-9 Dx	Closed fracture of vault of skull with subarachnoid, subdural, and extradural hemorrhage, prolonged (more than 24 hours) loss of consciousness and return to pre-existing conscious level
800.25	ICD-9 Dx	Closed fracture of vault of skull with subarachnoid, subdural, and extradural hemorrhage, prolonged (more than 24 hours) loss of consciousness, without return to pre-existing conscious level
800.26	ICD-9 Dx	Closed fracture of vault of skull with subarachnoid, subdural, and extradural hemorrhage, loss of consciousness of unspecified duration
800.29	ICD-9 Dx	Closed fracture of vault of skull with subarachnoid, subdural, and extradural hemorrhage, unspecified concussion
800.30	ICD-9 Dx	Closed fracture of vault of skull with other and unspecified intracranial hemorrhage, unspecified state of consciousness
800.31	ICD-9 Dx	Closed fracture of vault of skull with other and unspecified intracranial hemorrhage, no loss of consciousness
800.32	ICD-9 Dx	Closed fracture of vault of skull with other and unspecified intracranial hemorrhage, brief (less than one hour) loss of consciousness
800.33	ICD-9 Dx	Closed fracture of vault of skull with other and unspecified intracranial hemorrhage, moderate (1-24 hours) loss of consciousness
800.34	ICD-9 Dx	Closed fracture of vault of skull with other and unspecified intracranial hemorrhage, prolonged (more than 24 hours) loss of consciousness and return to pre-existing conscious level
800.35	ICD-9 Dx	Closed fracture of vault of skull with other and unspecified intracranial hemorrhage, prolonged (more than 24 hours) loss of consciousness, without return to pre-existing conscious level
800.36	ICD-9 Dx	Closed fracture of vault of skull with other and unspecified intracranial hemorrhage, loss of consciousness of unspecified duration
800.39	ICD-9 Dx	Closed fracture of vault of skull with other and unspecified intracranial hemorrhage, unspecified concussion
800.70	ICD-9 Dx	Open fracture of vault of skull with subarachnoid, subdural, and extradural hemorrhage, unspecified state of consciousness
800.71	ICD-9 Dx	Open fracture of vault of skull with subarachnoid, subdural, and extradural hemorrhage, no loss of consciousness
800.72	ICD-9 Dx	Open fracture of vault of skull with subarachnoid, subdural, and extradural hemorrhage, brief (less than one hour) loss of consciousness
800.73	ICD-9 Dx	Open fracture of vault of skull with subarachnoid, subdural, and extradural hemorrhage, moderate (1-24 hours) loss of consciousness
800.74	ICD-9 Dx	Open fracture of vault of skull with subarachnoid, subdural, and extradural hemorrhage, prolonged (more than 24 hours) loss of consciousness and return to pre-existing conscious level
800.75	ICD-9 Dx	Open fracture of vault of skull with subarachnoid, subdural, and extradural hemorrhage, prolonged (more than 24 hours) loss of consciousness, without return to pre-existing conscious level
800.76	ICD-9 Dx	Open fracture of vault of skull with subarachnoid, subdural, and extradural hemorrhage, loss of consciousness of unspecified duration
800.79	ICD-9 Dx	Open fracture of vault of skull with subarachnoid, subdural, and extradural hemorrhage, unspecified concussion
800.80	ICD-9 Dx	Open fracture of vault of skull with other and unspecified intracranial hemorrhage, unspecified state of consciousness
800.81	ICD-9 Dx	Open fracture of vault of skull with other and unspecified intracranial hemorrhage, no loss of consciousness
800.82	ICD-9 Dx	Open fracture of vault of skull with other and unspecified intracranial hemorrhage, brief (less than one hour) loss of consciousness
800.83	ICD-9 Dx	Open fracture of vault of skull with other and unspecified intracranial hemorrhage, moderate (1-24 hours) loss of consciousness
800.84	ICD-9 Dx	Open fracture of vault of skull with other and unspecified intracranial hemorrhage, prolonged (more than 24 hours) loss of consciousness and return to pre-existing conscious level
800.85	ICD-9 Dx	Open fracture of vault of skull with other and unspecified intracranial hemorrhage, prolonged (more than 24 hours) loss of consciousness, without return to pre-existing conscious level
800.86	ICD-9 Dx	Open fracture of vault of skull with other and unspecified intracranial hemorrhage, loss of consciousness of unspecified duration
800.89	ICD-9 Dx	Open fracture of vault of skull with other and unspecified intracranial hemorrhage, unspecified concussion
801.20	ICD-9 Dx	Closed fracture of base of skull with subarachnoid, subdural, and extradural hemorrhage, unspecified state of consciousness
801.21	ICD-9 Dx	Closed fracture of base of skull with subarachnoid, subdural, and extradural hemorrhage, no loss of consciousness
801.22	ICD-9 Dx	Closed fracture of base of skull with subarachnoid, subdural, and extradural hemorrhage, brief (less than one hour) loss of consciousness
801.23	ICD-9 Dx	Closed fracture of base of skull with subarachnoid, subdural, and extradural hemorrhage, moderate (1-24 hours) loss of consciousness
801.24	ICD-9 Dx	Closed fracture of base of skull with subarachnoid, subdural, and extradural hemorrhage, prolonged (more than 24 hours) loss of consciousness and return to pre-existing conscious level
801.25	ICD-9 Dx	Closed fracture of base of skull with subarachnoid, subdural, and extradural hemorrhage, prolonged (more than 24 hours) loss of consciousness, without return to pre-existing conscious level
801.26	ICD-9 Dx	Closed fracture of base of skull with subarachnoid, subdural, and extradural hemorrhage, loss of consciousness of unspecified duration
801.29	ICD-9 Dx	Closed fracture of base of skull with subarachnoid, subdural, and extradural hemorrhage, unspecified concussion
801.30	ICD-9 Dx	Closed fracture of base of skull with other and unspecified intracranial hemorrhage, unspecified state of consciousness
801.31	ICD-9 Dx	Closed fracture of base of skull with other and unspecified intracranial hemorrhage, no loss of consciousness
801.32	ICD-9 Dx	Closed fracture of base of skull with other and unspecified intracranial hemorrhage, brief (less than one hour) loss of consciousness
801.33	ICD-9 Dx	Closed fracture of base of skull with other and unspecified intracranial hemorrhage, moderate (1-24 hours) loss of consciousness
801.34	ICD-9 Dx	Closed fracture of base of skull with other and unspecified intracranial hemorrhage, prolonged (more than 24 hours) loss of consciousness and return to pre-existing conscious level
801.35	ICD-9 Dx	Closed fracture of base of skull with other and unspecified intracranial hemorrhage, prolonged (more than 24 hours) loss of consciousness, without return to pre-existing conscious level
801.36	ICD-9 Dx	Closed fracture of base of skull with other and unspecified intracranial hemorrhage, loss of consciousness of unspecified duration
801.39	ICD-9 Dx	Closed fracture of base of skull with other and unspecified intracranial hemorrhage, unspecified concussion
801.70	ICD-9 Dx	Open fracture of base of skull with subarachnoid, subdural, and extradural hemorrhage, unspecified state of consciousness
801.71	ICD-9 Dx	Open fracture of base of skull with subarachnoid, subdural, and extradural hemorrhage, no loss of consciousness
801.72	ICD-9 Dx	Open fracture of base of skull with subarachnoid, subdural, and extradural hemorrhage, brief (less than one hour) loss of consciousness
801.73	ICD-9 Dx	Open fracture of base of skull with subarachnoid, subdural, and extradural hemorrhage, moderate (1-24 hours) loss of consciousness
801.74	ICD-9 Dx	Open fracture of base of skull with subarachnoid, subdural, and extradural hemorrhage, prolonged (more than 24 hours) loss of consciousness and return to pre-existing conscious level
801.75	ICD-9 Dx	Open fracture of base of skull with subarachnoid, subdural, and extradural hemorrhage, prolonged (more than 24 hours) loss of consciousness, without return to pre-existing conscious level
801.76	ICD-9 Dx	Open fracture of base of skull with subarachnoid, subdural, and extradural hemorrhage, loss of consciousness of unspecified duration
801.79	ICD-9 Dx	Open fracture of base of skull with subarachnoid, subdural, and extradural hemorrhage, unspecified concussion
801.80	ICD-9 Dx	Open fracture of base of skull with other and unspecified intracranial hemorrhage, unspecified state of consciousness
801.81	ICD-9 Dx	Open fracture of base of skull with other and unspecified intracranial hemorrhage, no loss of consciousness
801.82	ICD-9 Dx	Open fracture of base of skull with other and unspecified intracranial hemorrhage, brief (less than one hour) loss of consciousness
801.83	ICD-9 Dx	Open fracture of base of skull with other and unspecified intracranial hemorrhage, moderate (1-24 hours) loss of consciousness
801.84	ICD-9 Dx	Open fracture of base of skull with other and unspecified intracranial hemorrhage, prolonged (more than 24 hours) loss of consciousness and return to pre-existing conscious level
801.85	ICD-9 Dx	Open fracture of base of skull with other and unspecified intracranial hemorrhage, prolonged (more than 24 hours) loss of consciousness, without return to pre-existing conscious level
801.86	ICD-9 Dx	Open fracture of base of skull with other and unspecified intracranial hemorrhage, loss of consciousness of unspecified duration
801.89	ICD-9 Dx	Open fracture of base of skull with other and unspecified intracranial hemorrhage, unspecified concussion
803.20	ICD-9 Dx	Other closed skull fracture with subarachnoid, subdural, and extradural hemorrhage, unspecified state of consciousness
803.21	ICD-9 Dx	Other closed skull fracture with subarachnoid, subdural, and extradural hemorrhage, no loss of consciousness
803.22	ICD-9 Dx	Other closed skull fracture with subarachnoid, subdural, and extradural hemorrhage, brief (less than one hour) loss of consciousness
803.23	ICD-9 Dx	Other closed skull fracture with subarachnoid, subdural, and extradural hemorrhage, moderate (1-24 hours) loss of consciousness
803.24	ICD-9 Dx	Other closed skull fracture with subarachnoid, subdural, and extradural hemorrhage, prolonged (more than 24 hours) loss of consciousness and return to pre-existing conscious level
803.25	ICD-9 Dx	Other closed skull fracture with subarachnoid, subdural, and extradural hemorrhage, prolonged (more than 24 hours) loss of consciousness, without return to pre-existing conscious level
803.26	ICD-9 Dx	Other closed skull fracture with subarachnoid, subdural, and extradural hemorrhage, loss of consciousness of unspecified duration
803.29	ICD-9 Dx	Other closed skull fracture with subarachnoid, subdural, and extradural hemorrhage, unspecified concussion
803.30	ICD-9 Dx	Other closed skull fracture with other and unspecified intracranial hemorrhage, unspecified state of unconsciousness
803.31	ICD-9 Dx	Other closed skull fracture with other and unspecified intracranial hemorrhage, no loss of consciousness
803.32	ICD-9 Dx	Other closed skull fracture with other and unspecified intracranial hemorrhage, brief (less than one hour) loss of consciousness
803.33	ICD-9 Dx	Other closed skull fracture with other and unspecified intracranial hemorrhage, moderate (1-24 hours) loss of consciousness
803.34	ICD-9 Dx	Other closed skull fracture with other and unspecified intracranial hemorrhage, prolonged (more than 24 hours) loss of consciousness and return to pre-existing conscious level
803.35	ICD-9 Dx	Other closed skull fracture with other and unspecified intracranial hemorrhage, prolonged (more than 24 hours) loss of consciousness, without return to pre-existing conscious level
803.36	ICD-9 Dx	Other closed skull fracture with other and unspecified intracranial hemorrhage, loss of consciousness of unspecified duration
803.39	ICD-9 Dx	Other closed skull fracture with other and unspecified intracranial hemorrhage, unspecified concussion
803.70	ICD-9 Dx	Other open skull fracture with subarachnoid, subdural, and extradural hemorrhage, unspecified state of consciousness
803.71	ICD-9 Dx	Other open skull fracture with subarachnoid, subdural, and extradural hemorrhage, no loss of consciousness
803.72	ICD-9 Dx	Other open skull fracture with subarachnoid, subdural, and extradural hemorrhage, brief (less than one hour) loss of consciousness
803.73	ICD-9 Dx	Other open skull fracture with subarachnoid, subdural, and extradural hemorrhage, moderate (1-24 hours) loss of consciousness
803.74	ICD-9 Dx	Other open skull fracture with subarachnoid, subdural, and extradural hemorrhage, prolonged (more than 24 hours) loss of consciousness and return to pre-existing conscious level
803.75	ICD-9 Dx	Other open skull fracture with subarachnoid, subdural, and extradural hemorrhage, prolonged (more than 24 hours) loss of consciousness, without return to pre-existing conscious level
803.76	ICD-9 Dx	Other open skull fracture with subarachnoid, subdural, and extradural hemorrhage, loss of consciousness of unspecified duration
803.79	ICD-9 Dx	Other open skull fracture with subarachnoid, subdural, and extradural hemorrhage, unspecified concussion
803.80	ICD-9 Dx	Other open skull fracture with other and unspecified intracranial hemorrhage, unspecified state of consciousness
803.81	ICD-9 Dx	Other open skull fracture with other and unspecified intracranial hemorrhage, no loss of consciousness
803.82	ICD-9 Dx	Other open skull fracture with other and unspecified intracranial hemorrhage, brief (less than one hour) loss of consciousness
803.83	ICD-9 Dx	Other open skull fracture with other and unspecified intracranial hemorrhage, moderate (1-24 hours) loss of consciousness
803.84	ICD-9 Dx	Other open skull fracture with other and unspecified intracranial hemorrhage, prolonged (more than 24 hours) loss of consciousness and return to pre-existing conscious level
803.85	ICD-9 Dx	Other open skull fracture with other and unspecified intracranial hemorrhage, prolonged (more than 24 hours) loss of consciousness, without return to pre-existing conscious level
803.86	ICD-9 Dx	Other open skull fracture with other and unspecified intracranial hemorrhage, loss of consciousness of unspecified duration
803.89	ICD-9 Dx	Other open skull fracture with other and unspecified intracranial hemorrhage, unspecified concussion
804.20	ICD-9 Dx	Closed fractures involving skull or face with other bones with subarachnoid, subdural, and extradural hemorrhage, unspecified state of consciousness
804.21	ICD-9 Dx	Closed fractures involving skull or face with other bones with subarachnoid, subdural, and extradural hemorrhage, no loss of consciousness
804.22	ICD-9 Dx	Closed fractures involving skull or face with other bones with subarachnoid, subdural, and extradural hemorrhage, brief (less than one hour) loss of consciousness
804.23	ICD-9 Dx	Closed fractures involving skull or face with other bones with subarachnoid, subdural, and extradural hemorrhage, moderate (1-24 hours) loss of consciousness
804.24	ICD-9 Dx	Closed fractures involving skull or face with other bones with subarachnoid, subdural, and extradural hemorrhage, prolonged (more than 24 hours) loss of consciousness and return to pre-existing conscious level
804.25	ICD-9 Dx	Closed fractures involving skull or face with other bones with subarachnoid, subdural, and extradural hemorrhage, prolonged (more than 24 hours) loss of consciousness, without return to pre-existing conscious level
804.26	ICD-9 Dx	Closed fractures involving skull or face with other bones with subarachnoid, subdural, and extradural hemorrhage, loss of consciousness of unspecified duration
804.29	ICD-9 Dx	Closed fractures involving skull or face with other bones with subarachnoid, subdural, and extradural hemorrhage, unspecified concussion
804.30	ICD-9 Dx	Closed fractures involving skull or face with other bones, with other and unspecified intracranial hemorrhage, unspecified state of consciousness
804.31	ICD-9 Dx	Closed fractures involving skull or face with other bones, with other and unspecified intracranial hemorrhage, no loss of consciousness
804.32	ICD-9 Dx	Closed fractures involving skull or face with other bones, with other and unspecified intracranial hemorrhage, brief (less than one hour) loss of consciousness
804.33	ICD-9 Dx	Closed fractures involving skull or face with other bones, with other and unspecified intracranial hemorrhage, moderate (1-24 hours) loss of consciousness
804.34	ICD-9 Dx	Closed fractures involving skull or face with other bones, with other and unspecified intracranial hemorrhage, prolonged (more than 24 hours) loss of consciousness and return to preexisting conscious level
804.35	ICD-9 Dx	Closed fractures involving skull or face with other bones, with other and unspecified intracranial hemorrhage, prolonged (more than 24 hours) loss of consciousness, without return to pre-existing conscious level
804.36	ICD-9 Dx	Closed fractures involving skull or face with other bones, with other and unspecified intracranial hemorrhage, loss of consciousness of unspecified duration
804.39	ICD-9 Dx	Closed fractures involving skull or face with other bones, with other and unspecified intracranial hemorrhage, unspecified concussion
804.70	ICD-9 Dx	Open fractures involving skull or face with other bones with subarachnoid, subdural, and extradural hemorrhage, unspecified state of consciousness
804.71	ICD-9 Dx	Open fractures involving skull or face with other bones with subarachnoid, subdural, and extradural hemorrhage, no loss of consciousness
804.72	ICD-9 Dx	Open fractures involving skull or face with other bones with subarachnoid, subdural, and extradural hemorrhage, brief (less than one hour) loss of consciousness
804.73	ICD-9 Dx	Open fractures involving skull or face with other bones with subarachnoid, subdural, and extradural hemorrhage, moderate (1-24 hours) loss of consciousness
804.74	ICD-9 Dx	Open fractures involving skull or face with other bones with subarachnoid, subdural, and extradural hemorrhage, prolonged (more than 24 hours) loss of consciousness and return to pre-existing conscious level
804.75	ICD-9 Dx	Open fractures involving skull or face with other bones with subarachnoid, subdural, and extradural hemorrhage, prolonged (more than 24 hours) loss of consciousness, without return to pre-existing conscious level
804.76	ICD-9 Dx	Open fractures involving skull or face with other bones with subarachnoid, subdural, and extradural hemorrhage, loss of consciousness of unspecified duration
804.79	ICD-9 Dx	Open fractures involving skull or face with other bones with subarachnoid, subdural, and extradural hemorrhage, unspecified concussion
804.80	ICD-9 Dx	Open fractures involving skull or face with other bones, with other and unspecified intracranial hemorrhage, unspecified state of consciousness
804.81	ICD-9 Dx	Open fractures involving skull or face with other bones, with other and unspecified intracranial hemorrhage, no loss of consciousness
804.82	ICD-9 Dx	Open fractures involving skull or face with other bones, with other and unspecified intracranial hemorrhage, brief (less than one hour) loss of consciousness
804.83	ICD-9 Dx	Open fractures involving skull or face with other bones, with other and unspecified intracranial hemorrhage, moderate (1-24 hours) loss of consciousness
804.84	ICD-9 Dx	Open fractures involving skull or face with other bones, with other and unspecified intracranial hemorrhage, prolonged (more than 24 hours) loss of consciousness and return to pre-existing conscious level
804.85	ICD-9 Dx	Open fractures involving skull or face with other bones, with other and unspecified intracranial hemorrhage, prolonged (more than 24 hours) loss of consciousness, without return to pre-existing conscious level
804.86	ICD-9 Dx	Open fractures involving skull or face with other bones, with other and unspecified intracranial hemorrhage, loss of consciousness of unspecified duration
804.89	ICD-9 Dx	Open fractures involving skull or face with other bones, with other and unspecified intracranial hemorrhage, unspecified concussion
852.00	ICD-9 Dx	Subarachnoid hemorrhage following injury, without mention of open intracranial wound, unspecified state of consciousness
852.01	ICD-9 Dx	Subarachnoid hemorrhage following injury, without mention of open intracranial wound, no loss of consciousness
852.02	ICD-9 Dx	Subarachnoid hemorrhage following injury, without mention of open intracranial wound, brief (less than 1 hour) loss of consciousness
852.03	ICD-9 Dx	Subarachnoid hemorrhage following injury, without mention of open intracranial wound, moderate (1-24 hours) loss of consciousness
852.04	ICD-9 Dx	Subarachnoid hemorrhage following injury, without mention of open intracranial wound, prolonged (more than 24 hours) loss of consciousness and return to pre-existing conscious level
852.05	ICD-9 Dx	Subarachnoid hemorrhage following injury, without mention of open intracranial wound, prolonged (more than 24 hours) loss of consciousness, without return to pre-existing conscious level
852.06	ICD-9 Dx	Subarachnoid hemorrhage following injury, without mention of open intracranial wound, loss of consciousness of unspecified duration
852.09	ICD-9 Dx	Subarachnoid hemorrhage following injury, without mention of open intracranial wound, unspecified concussion
852.10	ICD-9 Dx	Subarachnoid hemorrhage following injury, with open intracranial wound, unspecified state of consciousness
852.11	ICD-9 Dx	Subarachnoid hemorrhage following injury, with open intracranial wound, no loss of consciousness
852.12	ICD-9 Dx	Subarachnoid hemorrhage following injury, with open intracranial wound, brief (less than 1 hour) loss of consciousness
852.13	ICD-9 Dx	Subarachnoid hemorrhage following injury, with open intracranial wound, moderate (1-24 hours) loss of consciousness
852.14	ICD-9 Dx	Subarachnoid hemorrhage following injury, with open intracranial wound, prolonged (more than 24 hours) loss of consciousness and return to pre-existing conscious level
852.15	ICD-9 Dx	Subarachnoid hemorrhage following injury, with open intracranial wound, prolonged (more than 24 hours) loss of consciousness, without return to pre-existing conscious level
852.16	ICD-9 Dx	Subarachnoid hemorrhage following injury, with open intracranial wound, loss of consciousness of unspecified duration
852.19	ICD-9 Dx	Subarachnoid hemorrhage following injury, with open intracranial wound, unspecified concussion
852.20	ICD-9 Dx	Subdural hemorrhage following injury, without mention of open intracranial wound, unspecified state of consciousness
852.21	ICD-9 Dx	Subdural hemorrhage following injury, without mention of open intracranial wound, no loss of consciousness
852.22	ICD-9 Dx	Subdural hemorrhage following injury, without mention of open intracranial wound, brief (less than one hour) loss of consciousness
852.23	ICD-9 Dx	Subdural hemorrhage following injury, without mention of open intracranial wound, moderate (1-24 hours) loss of consciousness
852.24	ICD-9 Dx	Subdural hemorrhage following injury, without mention of open intracranial wound, prolonged (more than 24 hours) loss of consciousness and return to pre-existing conscious level
852.25	ICD-9 Dx	Subdural hemorrhage following injury, without mention of open intracranial wound, prolonged (more than 24 hours) loss of consciousness, without return to pre-existing conscious level
852.26	ICD-9 Dx	Subdural hemorrhage following injury, without mention of open intracranial wound, loss of consciousness of unspecified duration
852.29	ICD-9 Dx	Subdural hemorrhage following injury, without mention of open intracranial wound, unspecified concussion
852.30	ICD-9 Dx	Subdural hemorrhage following injury, with open intracranial wound, state of consciousness unspecified
852.31	ICD-9 Dx	Subdural hemorrhage following injury, with open intracranial wound, no loss of consciousness
852.32	ICD-9 Dx	Subdural hemorrhage following injury, with open intracranial wound, brief (less than 1 hour) loss of consciousness
852.33	ICD-9 Dx	Subdural hemorrhage following injury, with open intracranial wound, moderate (1-24 hours) loss of consciousness
852.34	ICD-9 Dx	Subdural hemorrhage following injury, with open intracranial wound, prolonged (more than 24 hours) loss of consciousness and return to pre-existing conscious level
852.35	ICD-9 Dx	Subdural hemorrhage following injury, with open intracranial wound, prolonged (more than 24 hours) loss of consciousness, without return to pre-existing conscious level
852.36	ICD-9 Dx	Subdural hemorrhage following injury, with open intracranial wound, loss of consciousness of unspecified duration
852.39	ICD-9 Dx	Subdural hemorrhage following injury, with open intracranial wound, unspecified concussion
852.40	ICD-9 Dx	Extradural hemorrhage following injury, without mention of open intracranial wound, unspecified state of consciousness
852.41	ICD-9 Dx	Extradural hemorrhage following injury, without mention of open intracranial wound, no loss of consciousness
852.42	ICD-9 Dx	Extradural hemorrhage following injury, without mention of open intracranial wound, brief (less than 1 hour) loss of consciousness
852.43	ICD-9 Dx	Extradural hemorrhage following injury, without mention of open intracranial wound, moderate (1-24 hours) loss of consciousness
852.44	ICD-9 Dx	Extradural hemorrhage following injury, without mention of open intracranial wound, prolonged (more than 24 hours) loss of consciousness and return to pre-existing conscious level
852.45	ICD-9 Dx	Extradural hemorrhage following injury, without mention of open intracranial wound, prolonged (more than 24 hours) loss of consciousness, without return to pre-existing conscious level
852.46	ICD-9 Dx	Extradural hemorrhage following injury, without mention of open intracranial wound, loss of consciousness of unspecified duration
852.49	ICD-9 Dx	Extradural hemorrhage following injury, without mention of open intracranial wound, unspecified concussion
852.50	ICD-9 Dx	Extradural hemorrhage following injury, with open intracranial wound, state of consciousness unspecified
852.51	ICD-9 Dx	Extradural hemorrhage following injury, with open intracranial wound, no loss of consciousness
852.52	ICD-9 Dx	Extradural hemorrhage following injury, with open intracranial wound, brief (less than 1 hour) loss of consciousness
852.53	ICD-9 Dx	Extradural hemorrhage following injury, with open intracranial wound, moderate (1-24 hours) loss of consciousness
852.54	ICD-9 Dx	Extradural hemorrhage following injury, with open intracranial wound, prolonged (more than 24 hours) loss of consciousness and return to pre-existing conscious level
852.55	ICD-9 Dx	Extradural hemorrhage following injury, with open intracranial wound, prolonged (more than 24 hours) loss of consciousness, without return to pre-existing conscious level
852.56	ICD-9 Dx	Extradural hemorrhage following injury, with open intracranial wound, loss of consciousness of unspecified duration
852.59	ICD-9 Dx	Extradural hemorrhage following injury, with open intracranial wound, unspecified concussion
853.00	ICD-9 Dx	Other and unspecified intracranial hemorrhage following injury, without mention of open intracranial wound, unspecified state of consciousness
853.01	ICD-9 Dx	Other and unspecified intracranial hemorrhage following injury, without mention of open intracranial wound, no loss of consciousness
853.02	ICD-9 Dx	Other and unspecified intracranial hemorrhage following injury, without mention of open intracranial wound, brief (less than 1 hour) loss of consciousness
853.03	ICD-9 Dx	Other and unspecified intracranial hemorrhage following injury, without mention of open intracranial wound, moderate (1-24 hours) loss of consciousness
853.04	ICD-9 Dx	Other and unspecified intracranial hemorrhage following injury, without mention of open intracranial wound, prolonged (more than 24 hours) loss of consciousness and return to preexisting conscious level
853.05	ICD-9 Dx	Other and unspecified intracranial hemorrhage following injury. Without mention of open intracranial wound, prolonged (more than 24 hours) loss of consciousness, without return to pre-existing conscious level
853.06	ICD-9 Dx	Other and unspecified intracranial hemorrhage following injury, without mention of open intracranial wound, loss of consciousness of unspecified duration
853.09	ICD-9 Dx	Other and unspecified intracranial hemorrhage following injury, without mention of open intracranial wound, unspecified concussion
853.10	ICD-9 Dx	Other and unspecified intracranial hemorrhage following injury, with open intracranial wound, unspecified state of consciousness
853.11	ICD-9 Dx	Other and unspecified intracranial hemorrhage following injury, with open intracranial wound, no loss of consciousness
853.12	ICD-9 Dx	Other and unspecified intracranial hemorrhage following injury, with open intracranial wound, brief (less than 1 hour) loss of consciousness
853.13	ICD-9 Dx	Other and unspecified intracranial hemorrhage following injury, with open intracranial wound, moderate (1-24 hours) loss of consciousness
853.14	ICD-9 Dx	Other and unspecified intracranial hemorrhage following injury, with open intracranial wound, prolonged ( more than 24 hours) loss of consciousness and return to pre-existing conscious level
853.15	ICD-9 Dx	Other and unspecified intracranial hemorrhage following injury, with open intracranial wound, prolonged (more than 24 hours) loss of consciousness, without return to pre-existing conscious level
853.16	ICD-9 Dx	Other and unspecified intracranial hemorrhage following injury, with open intracranial wound, loss of consciousness of unspecified duration
853.19	ICD-9 Dx	Other and unspecified intracranial hemorrhage following injury, with open intracranial wound, unspecified concussion
860.2	ICD-9 Dx	Traumatic hemothorax without mention of open wound into thorax
860.3	ICD-9 Dx	Traumatic hemothorax with open wound into thorax
860.4	ICD-9 Dx	Traumatic pneumohemothorax without mention of open wound into thorax
860.5	ICD-9 Dx	Traumatic pneumohemothorax with open wound into thorax
866.01	ICD-9 Dx	Kidney hematoma without rupture of capsule or mention of open wound into cavity
866.02	ICD-9 Dx	Kidney laceration without mention of open wound into cavity
866.11	ICD-9 Dx	Kidney hematoma, without rupture of capsule, with open wound into cavity
866.12	ICD-9 Dx	Kidney laceration with open wound into cavity
864.00	ICD-9 Dx	Unspecified injury to liver without mention of open wound into cavity
864.01	ICD-9 Dx	Liver hematoma and contusion without mention of open wound into cavity
864.02	ICD-9 Dx	Liver laceration, minor, without mention of open wound into cavity
864.03	ICD-9 Dx	Liver laceration, moderate, without mention of open wound into cavity
864.04	ICD-9 Dx	Liver laceration, major, without mention of open wound into cavity
864.05	ICD-9 Dx	Liver injury without mention of open wound into cavity, unspecified laceration
864.11	ICD-9 Dx	Liver hematoma and contusion with open wound into cavity
864.12	ICD-9 Dx	Liver laceration, minor, with open wound into cavity
864.13	ICD-9 Dx	Liver laceration, moderate, with open wound into cavity
864.14	ICD-9 Dx	Liver laceration, major, with open wound into cavity
864.15	ICD-9 Dx	Liver injury with open wound into cavity, unspecified laceration
T792XXA	ICD-10 Dx	Traumatic secondary and recurrent hemorrhage and seroma, initial encounter
T792XXD	ICD-10 Dx	Traumatic secondary and recurrent hemorrhage and seroma, subsequent encounter
T792XXS	ICD-10 Dx	Traumatic secondary and recurrent hemorrhage and seroma, sequela
958.2	ICD-9 Dx	Secondary and recurrent hemorrhage as an early complication of trauma
I230	ICD-10 Dx	Hemopericardium as current complication following acute myocardial infarction
I312	ICD-10 Dx	Hemopericardium, not elsewhere classified
I314	ICD-10 Dx	Cardiac tamponade
423.0	ICD-9 Dx	Hemopericardium
H2100	ICD-10 Dx	Hyphema, unspecified eye
H2101	ICD-10 Dx	Hyphema, right eye
H2102	ICD-10 Dx	Hyphema, left eye
H2103	ICD-10 Dx	Hyphema, bilateral
H31301	ICD-10 Dx	Unspecified choroidal hemorrhage, right eye
H31302	ICD-10 Dx	Unspecified choroidal hemorrhage, left eye
H31303	ICD-10 Dx	Unspecified choroidal hemorrhage, bilateral
H31309	ICD-10 Dx	Unspecified choroidal hemorrhage, unspecified eye
H31311	ICD-10 Dx	Expulsive choroidal hemorrhage, right eye
H31312	ICD-10 Dx	Expulsive choroidal hemorrhage, left eye
H31313	ICD-10 Dx	Expulsive choroidal hemorrhage, bilateral
H31319	ICD-10 Dx	Expulsive choroidal hemorrhage, unspecified eye
H31411	ICD-10 Dx	Hemorrhagic choroidal detachment, right eye
H31412	ICD-10 Dx	Hemorrhagic choroidal detachment, left eye
H31413	ICD-10 Dx	Hemorrhagic choroidal detachment, bilateral
H31419	ICD-10 Dx	Hemorrhagic choroidal detachment, unspecified eye
H3560	ICD-10 Dx	Retinal hemorrhage, unspecified eye
H3561	ICD-10 Dx	Retinal hemorrhage, right eye
H3562	ICD-10 Dx	Retinal hemorrhage, left eye
H3563	ICD-10 Dx	Retinal hemorrhage, bilateral
H35731	ICD-10 Dx	Hemorrhagic detachment of retinal pigment epithelium, right eye
H35732	ICD-10 Dx	Hemorrhagic detachment of retinal pigment epithelium, left eye
H35733	ICD-10 Dx	Hemorrhagic detachment of retinal pigment epithelium, bilateral
H35739	ICD-10 Dx	Hemorrhagic detachment of retinal pigment epithelium, unspecified eye
H4310	ICD-10 Dx	Vitreous hemorrhage, unspecified eye
H4311	ICD-10 Dx	Vitreous hemorrhage, right eye
H4312	ICD-10 Dx	Vitreous hemorrhage, left eye
H4313	ICD-10 Dx	Vitreous hemorrhage, bilateral
H44811	ICD-10 Dx	Hemophthalmos, right eye
H44812	ICD-10 Dx	Hemophthalmos, left eye
H44813	ICD-10 Dx	Hemophthalmos, bilateral
H44819	ICD-10 Dx	Hemophthalmos, unspecified eye
H47021	ICD-10 Dx	Hemorrhage in optic nerve sheath, right eye
H47022	ICD-10 Dx	Hemorrhage in optic nerve sheath, left eye
H47023	ICD-10 Dx	Hemorrhage in optic nerve sheath, bilateral
H47029	ICD-10 Dx	Hemorrhage in optic nerve sheath, unspecified eye
379.23	ICD-9 Dx	Vitreous hemorrhage
360.43	ICD-9 Dx	Hemophthalmos, except current injury
362.43	ICD-9 Dx	Hemorrhagic detachment of retinal pigment epithelium
362.81	ICD-9 Dx	Retinal hemorrhage
363.61	ICD-9 Dx	Unspecified choroidal hemorrhage
363.62	ICD-9 Dx	Expulsive choroidal hemorrhage
363.72	ICD-9 Dx	Hemorrhagic choroidal detachment
376.32	ICD-9 Dx	Orbital hemorrhage
377.42	ICD-9 Dx	Hemorrhage in optic nerve sheaths
I8501	ICD-10 Dx	Esophageal varices with bleeding
I8511	ICD-10 Dx	Secondary esophageal varices with bleeding
K2211	ICD-10 Dx	Ulcer of esophagus with bleeding
K250	ICD-10 Dx	Acute gastric ulcer with hemorrhage
K252	ICD-10 Dx	Acute gastric ulcer with both hemorrhage and perforation
K254	ICD-10 Dx	Chronic or unspecified gastric ulcer with hemorrhage
K256	ICD-10 Dx	Chronic or unspecified gastric ulcer with both hemorrhage and perforation
K260	ICD-10 Dx	Acute duodenal ulcer with hemorrhage
K262	ICD-10 Dx	Acute duodenal ulcer with both hemorrhage and perforation
K264	ICD-10 Dx	Chronic or unspecified duodenal ulcer with hemorrhage
K266	ICD-10 Dx	Chronic or unspecified duodenal ulcer with both hemorrhage and perforation
K270	ICD-10 Dx	Acute peptic ulcer, site unspecified, with hemorrhage
K272	ICD-10 Dx	Acute peptic ulcer, site unspecified, with both hemorrhage and perforation
K274	ICD-10 Dx	Chronic or unspecified peptic ulcer, site unspecified, with hemorrhage
K276	ICD-10 Dx	Chronic or unspecified peptic ulcer, site unspecified, with both hemorrhage and perforation
K280	ICD-10 Dx	Acute gastrojejunal ulcer with hemorrhage
K282	ICD-10 Dx	Acute gastrojejunal ulcer with both hemorrhage and perforation
K284	ICD-10 Dx	Chronic or unspecified gastrojejunal ulcer with hemorrhage
K286	ICD-10 Dx	Chronic or unspecified gastrojejunal ulcer with both hemorrhage and perforation
K2901	ICD-10 Dx	Acute gastritis with bleeding
K2921	ICD-10 Dx	Alcoholic gastritis with bleeding
K2931	ICD-10 Dx	Chronic superficial gastritis with bleeding
K2941	ICD-10 Dx	Chronic atrophic gastritis with bleeding
K2951	ICD-10 Dx	Unspecified chronic gastritis with bleeding
K2961	ICD-10 Dx	Other gastritis with bleeding
K2971	ICD-10 Dx	Gastritis, unspecified, with bleeding
K2981	ICD-10 Dx	Duodenitis with bleeding
K2991	ICD-10 Dx	Gastroduodenitis, unspecified, with bleeding
K31811	ICD-10 Dx	Angiodysplasia of stomach and duodenum with bleeding
K3182	ICD-10 Dx	Dieulafoy lesion (hemorrhagic) of stomach and duodenum
K50011	ICD-10 Dx	Crohn's disease of small intestine with rectal bleeding
K50111	ICD-10 Dx	Crohn's disease of large intestine with rectal bleeding
K50811	ICD-10 Dx	Crohn's disease of both small and large intestine with rectal bleeding
K50911	ICD-10 Dx	Crohn's disease, unspecified, with rectal bleeding
K51011	ICD-10 Dx	Ulcerative (chronic) pancolitis with rectal bleeding
K51211	ICD-10 Dx	Ulcerative (chronic) proctitis with rectal bleeding
K51311	ICD-10 Dx	Ulcerative (chronic) rectosigmoiditis with rectal bleeding
K51411	ICD-10 Dx	Inflammatory polyps of colon with rectal bleeding
K51511	ICD-10 Dx	Left sided colitis with rectal bleeding
K51811	ICD-10 Dx	Other ulcerative colitis with rectal bleeding
K51911	ICD-10 Dx	Ulcerative colitis, unspecified with rectal bleeding
K5521	ICD-10 Dx	Angiodysplasia of colon with hemorrhage
K5701	ICD-10 Dx	Diverticulitis of small intestine with perforation and abscess with bleeding
K5711	ICD-10 Dx	Diverticulosis of small intestine without perforation or abscess with bleeding
K5713	ICD-10 Dx	Diverticulitis of small intestine without perforation or abscess with bleeding
K5721	ICD-10 Dx	Diverticulitis of large intestine with perforation and abscess with bleeding
K5731	ICD-10 Dx	Diverticulosis of large intestine without perforation or abscess with bleeding
K5733	ICD-10 Dx	Diverticulitis of large intestine without perforation or abscess with bleeding
K5741	ICD-10 Dx	Diverticulitis of both small and large intestine with perforation and abscess with bleeding
K5751	ICD-10 Dx	Diverticulosis of both small and large intestine without perforation or abscess with bleeding
K5753	ICD-10 Dx	Diverticulitis of both small and large intestine without perforation or abscess with bleeding
K5781	ICD-10 Dx	Diverticulitis of intestine, part unspecified, with perforation and abscess with bleeding
K5791	ICD-10 Dx	Diverticulosis of intestine, part unspecified, without perforation or abscess with bleeding
K5793	ICD-10 Dx	Diverticulitis of intestine, part unspecified, without perforation or abscess with bleeding
K625	ICD-10 Dx	Hemorrhage of anus and rectum
K6381	ICD-10 Dx	Dieulafoy lesion of intestine
K920	ICD-10 Dx	Hematemesis
K921	ICD-10 Dx	Melena
K9401	ICD-10 Dx	Colostomy hemorrhage
K9411	ICD-10 Dx	Enterostomy hemorrhage
K9421	ICD-10 Dx	Gastrostomy hemorrhage
K9431	ICD-10 Dx	Esophagostomy hemorrhage
R041	ICD-10 Dx	Hemorrhage from throat
530.21	ICD-9 Dx	Ulcer of esophagus with bleeding
537.83	ICD-9 Dx	Angiodysplasia of stomach and duodenum with hemorrhage
562.02	ICD-9 Dx	Diverticulosis of small intestine with hemorrhage
562.03	ICD-9 Dx	Diverticulitis of small intestine with hemorrhage
562.12	ICD-9 Dx	Diverticulosis of colon with hemorrhage
562.13	ICD-9 Dx	Diverticulitis of colon with hemorrhage
569.85	ICD-9 Dx	Angiodysplasia of intestine with hemorrhage
578.9	ICD-9 Dx	Hemorrhage of gastrointestinal tract, unspecified
456.0	ICD-9 Dx	Esophageal varices with bleeding
456.20	ICD-9 Dx	Esophageal varices with bleeding in diseases classified elsewhere
530.82	ICD-9 Dx	Esophageal hemorrhage
531.00	ICD-9 Dx	Acute gastric ulcer with hemorrhage, without mention of obstruction
531.01	ICD-9 Dx	Acute gastric ulcer with hemorrhage and obstruction
531.20	ICD-9 Dx	Acute gastric ulcer with hemorrhage and perforation, without mention of obstruction
531.21	ICD-9 Dx	Acute gastric ulcer with hemorrhage, perforation, and obstruction
531.40	ICD-9 Dx	Chronic or unspecified gastric ulcer with hemorrhage, without mention of obstruction
531.41	ICD-9 Dx	Chronic or unspecified gastric ulcer with hemorrhage and obstruction
531.60	ICD-9 Dx	Chronic or unspecified gastric ulcer with hemorrhage and perforation, without mention of obstruction
531.61	ICD-9 Dx	Chronic or unspecified gastric ulcer with hemorrhage, perforation, and obstruction
532.00	ICD-9 Dx	Acute duodenal ulcer with hemorrhage, without mention of obstruction
532.01	ICD-9 Dx	Acute duodenal ulcer with hemorrhage and obstruction
532.20	ICD-9 Dx	Acute duodenal ulcer with hemorrhage and perforation, without mention of obstruction
532.21	ICD-9 Dx	Acute duodenal ulcer with hemorrhage, perforation, and obstruction
532.40	ICD-9 Dx	Duodenal ulcer, chronic or unspecified, with hemorrhage, without mention of obstruction
532.41	ICD-9 Dx	Chronic or unspecified duodenal ulcer with hemorrhage and obstruction
532.60	ICD-9 Dx	Chronic or unspecified duodenal ulcer with hemorrhage and perforation, without mention of obstruction
532.61	ICD-9 Dx	Chronic or unspecified duodenal ulcer with hemorrhage, perforation, and obstruction
533.00	ICD-9 Dx	Acute peptic ulcer, unspecified site, with hemorrhage, without mention of obstruction
533.01	ICD-9 Dx	Acute peptic ulcer, unspecified site, with hemorrhage and obstruction
533.20	ICD-9 Dx	Acute peptic ulcer, unspecified site, with hemorrhage and perforation, without mention of obstruction
533.21	ICD-9 Dx	Acute peptic ulcer, unspecified site, with hemorrhage, perforation, and obstruction
533.40	ICD-9 Dx	Chronic or unspecified peptic ulcer, unspecified site, with hemorrhage, without mention of obstruction
533.41	ICD-9 Dx	Chronic or unspecified peptic ulcer, unspecified site, with hemorrhage and obstruction
533.60	ICD-9 Dx	Chronic or unspecified peptic ulcer, unspecified site, with hemorrhage and perforation, without mention of obstruction
533.61	ICD-9 Dx	Chronic or unspecified peptic ulcer, unspecified site, with hemorrhage, perforation, and obstruction
534.00	ICD-9 Dx	Acute gastrojejunal ulcer with hemorrhage, without mention of obstruction
534.01	ICD-9 Dx	Acute gastrojejunal ulcer, with hemorrhage and obstruction
534.20	ICD-9 Dx	Acute gastrojejunal ulcer with hemorrhage and perforation, without mention of obstruction
534.21	ICD-9 Dx	Acute gastrojejunal ulcer with hemorrhage, perforation, and obstruction
534.40	ICD-9 Dx	Chronic or unspecified gastrojejunal ulcer with hemorrhage, without mention of obstruction
534.41	ICD-9 Dx	Chronic or unspecified gastrojejunal ulcer, with hemorrhage and obstruction
534.60	ICD-9 Dx	Chronic or unspecified gastrojejunal ulcer with hemorrhage and perforation, without mention of obstruction
534.61	ICD-9 Dx	Chronic or unspecified gastrojejunal ulcer with hemorrhage, perforation, and obstruction
535.01	ICD-9 Dx	Acute gastritis with hemorrhage
535.11	ICD-9 Dx	Atrophic gastritis with hemorrhage
535.21	ICD-9 Dx	Gastric mucosal hypertrophy with hemorrhage
535.31	ICD-9 Dx	Alcoholic gastritis with hemorrhage
535.41	ICD-9 Dx	Other specified gastritis with hemorrhage
535.51	ICD-9 Dx	Unspecified gastritis and gastroduodenitis with hemorrhage
535.61	ICD-9 Dx	Duodenitis with hemorrhage
535.71	ICD-9 Dx	Eosinophilic gastritis with hemorrhage
569.3	ICD-9 Dx	Hemorrhage of rectum and anus
578.0	ICD-9 Dx	Hematemesis
784.8	ICD-9 Dx	Hemorrhage from throat
537.84	ICD-9 Dx	Dieulafoy lesion (hemorrhagic) of stomach and duodenum
569.86	ICD-9 Dx	Dieulafoy lesion (hemorrhagic) of intestine
786.3	ICD-9 Dx	Hemoptysis
568.81	ICD-9 Dx	Hemoperitoneum (nontraumatic)
865.01	ICD-9 Dx	Spleen hematoma, without rupture of capsule or mention of open wound into cavity
M2500	ICD-10 Dx	Hemarthrosis, unspecified joint
M25011	ICD-10 Dx	Hemarthrosis, right shoulder
M25012	ICD-10 Dx	Hemarthrosis, left shoulder
M25019	ICD-10 Dx	Hemarthrosis, unspecified shoulder
M25021	ICD-10 Dx	Hemarthrosis, right elbow
M25022	ICD-10 Dx	Hemarthrosis, left elbow
M25029	ICD-10 Dx	Hemarthrosis, unspecified elbow
M25031	ICD-10 Dx	Hemarthrosis, right wrist
M25032	ICD-10 Dx	Hemarthrosis, left wrist
M25039	ICD-10 Dx	Hemarthrosis, unspecified wrist
M25041	ICD-10 Dx	Hemarthrosis, right hand
M25042	ICD-10 Dx	Hemarthrosis, left hand
M25049	ICD-10 Dx	Hemarthrosis, unspecified hand
M25051	ICD-10 Dx	Hemarthrosis, right hip
M25052	ICD-10 Dx	Hemarthrosis, left hip
M25059	ICD-10 Dx	Hemarthrosis, unspecified hip
M25061	ICD-10 Dx	Hemarthrosis, right knee
M25062	ICD-10 Dx	Hemarthrosis, left knee
M25069	ICD-10 Dx	Hemarthrosis, unspecified knee
M25071	ICD-10 Dx	Hemarthrosis, right ankle
M25072	ICD-10 Dx	Hemarthrosis, left ankle
M25073	ICD-10 Dx	Hemarthrosis, unspecified ankle
M25074	ICD-10 Dx	Hemarthrosis, right foot
M25075	ICD-10 Dx	Hemarthrosis, left foot
M25076	ICD-10 Dx	Hemarthrosis, unspecified foot
M2508	ICD-10 Dx	Hemarthrosis, other specified site
719.10	ICD-9 Dx	Hemarthrosis, site unspecified
719.11	ICD-9 Dx	Hemarthrosis, shoulder region
719.12	ICD-9 Dx	Hemarthrosis, upper arm
719.13	ICD-9 Dx	Hemarthrosis, forearm
719.14	ICD-9 Dx	Hemarthrosis, hand
719.15	ICD-9 Dx	Hemarthrosis, pelvic region and thigh
719.16	ICD-9 Dx	Hemarthrosis, lower leg
719.17	ICD-9 Dx	Hemarthrosis, ankle and foot
719.18	ICD-9 Dx	Hemarthrosis, other specified site
719.19	ICD-9 Dx	Hemarthrosis, multiple sites
I6000	ICD-10 Dx	Nontraumatic subarachnoid hemorrhage from unspecified carotid siphon and bifurcation
I6001	ICD-10 Dx	Nontraumatic subarachnoid hemorrhage from right carotid siphon and bifurcation
I6002	ICD-10 Dx	Nontraumatic subarachnoid hemorrhage from left carotid siphon and bifurcation
I6010	ICD-10 Dx	Nontraumatic subarachnoid hemorrhage from unspecified middle cerebral artery
I6011	ICD-10 Dx	Nontraumatic subarachnoid hemorrhage from right middle cerebral artery
I6012	ICD-10 Dx	Nontraumatic subarachnoid hemorrhage from left middle cerebral artery
I602	ICD-10 Dx	Nontraumatic subarachnoid hemorrhage from anterior communicating artery
I6020	ICD-10 Dx	Nontraumatic subarachnoid hemorrhage from unspecified anterior communicating artery
I6021	ICD-10 Dx	Nontraumatic subarachnoid hemorrhage from right anterior communicating artery
I6022	ICD-10 Dx	Nontraumatic subarachnoid hemorrhage from left anterior communicating artery
I6030	ICD-10 Dx	Nontraumatic subarachnoid hemorrhage from unspecified posterior communicating artery
I6031	ICD-10 Dx	Nontraumatic subarachnoid hemorrhage from right posterior communicating artery
I6032	ICD-10 Dx	Nontraumatic subarachnoid hemorrhage from left posterior communicating artery
I604	ICD-10 Dx	Nontraumatic subarachnoid hemorrhage from basilar artery
I6050	ICD-10 Dx	Nontraumatic subarachnoid hemorrhage from unspecified vertebral artery
I6051	ICD-10 Dx	Nontraumatic subarachnoid hemorrhage from right vertebral artery
I6052	ICD-10 Dx	Nontraumatic subarachnoid hemorrhage from left vertebral artery
I606	ICD-10 Dx	Nontraumatic subarachnoid hemorrhage from other intracranial arteries
I607	ICD-10 Dx	Nontraumatic subarachnoid hemorrhage from unspecified intracranial artery
I608	ICD-10 Dx	Other nontraumatic subarachnoid hemorrhage
I609	ICD-10 Dx	Nontraumatic subarachnoid hemorrhage, unspecified
I610	ICD-10 Dx	Nontraumatic intracerebral hemorrhage in hemisphere, subcortical
I611	ICD-10 Dx	Nontraumatic intracerebral hemorrhage in hemisphere, cortical
I612	ICD-10 Dx	Nontraumatic intracerebral hemorrhage in hemisphere, unspecified
I613	ICD-10 Dx	Nontraumatic intracerebral hemorrhage in brain stem
I614	ICD-10 Dx	Nontraumatic intracerebral hemorrhage in cerebellum
I615	ICD-10 Dx	Nontraumatic intracerebral hemorrhage, intraventricular
I616	ICD-10 Dx	Nontraumatic intracerebral hemorrhage, multiple localized
I618	ICD-10 Dx	Other nontraumatic intracerebral hemorrhage
I619	ICD-10 Dx	Nontraumatic intracerebral hemorrhage, unspecified
I6200	ICD-10 Dx	Nontraumatic subdural hemorrhage, unspecified
I6201	ICD-10 Dx	Nontraumatic acute subdural hemorrhage
I6202	ICD-10 Dx	Nontraumatic subacute subdural hemorrhage
I6203	ICD-10 Dx	Nontraumatic chronic subdural hemorrhage
I621	ICD-10 Dx	Nontraumatic extradural hemorrhage
I629	ICD-10 Dx	Nontraumatic intracranial hemorrhage, unspecified
I6900	ICD-10 Dx	Unspecified sequelae of nontraumatic subarachnoid hemorrhage
I6901	ICD-10 Dx	Cognitive deficits following nontraumatic subarachnoid hemorrhage
I69010	ICD-10 Dx	Attention and concentration deficit following nontraumatic subarachnoid hemorrhage
I69011	ICD-10 Dx	Memory deficit following nontraumatic subarachnoid hemorrhage
I69012	ICD-10 Dx	Visuospatial deficit and spatial neglect following nontraumatic subarachnoid hemorrhage
I69013	ICD-10 Dx	Psychomotor deficit following nontraumatic subarachnoid hemorrhage
I69014	ICD-10 Dx	Frontal lobe and executive function deficit following nontraumatic subarachnoid hemorrhage
I69015	ICD-10 Dx	Cognitive social or emotional deficit following nontraumatic subarachnoid hemorrhage
I69018	ICD-10 Dx	Other symptoms and signs involving cognitive functions following nontraumatic subarachnoid hemorrhage
I69019	ICD-10 Dx	Unspecified symptoms and signs involving cognitive functions following nontraumatic subarachnoid hemorrhage
I69020	ICD-10 Dx	Aphasia following nontraumatic subarachnoid hemorrhage
I69021	ICD-10 Dx	Dysphasia following nontraumatic subarachnoid hemorrhage
I69022	ICD-10 Dx	Dysarthria following nontraumatic subarachnoid hemorrhage
I69023	ICD-10 Dx	Fluency disorder following nontraumatic subarachnoid hemorrhage
I69028	ICD-10 Dx	Other speech and language deficits following nontraumatic subarachnoid hemorrhage
I69031	ICD-10 Dx	Monoplegia of upper limb following nontraumatic subarachnoid hemorrhage affecting right dominant side
I69032	ICD-10 Dx	Monoplegia of upper limb following nontraumatic subarachnoid hemorrhage affecting left dominant side
I69033	ICD-10 Dx	Monoplegia of upper limb following nontraumatic subarachnoid hemorrhage affecting right non-dominant side
I69034	ICD-10 Dx	Monoplegia of upper limb following nontraumatic subarachnoid hemorrhage affecting left non-dominant side
I69039	ICD-10 Dx	Monoplegia of upper limb following nontraumatic subarachnoid hemorrhage affecting unspecified side
I69041	ICD-10 Dx	Monoplegia of lower limb following nontraumatic subarachnoid hemorrhage affecting right dominant side
I69042	ICD-10 Dx	Monoplegia of lower limb following nontraumatic subarachnoid hemorrhage affecting left dominant side
I69043	ICD-10 Dx	Monoplegia of lower limb following nontraumatic subarachnoid hemorrhage affecting right non-dominant side
I69044	ICD-10 Dx	Monoplegia of lower limb following nontraumatic subarachnoid hemorrhage affecting left non-dominant side
I69049	ICD-10 Dx	Monoplegia of lower limb following nontraumatic subarachnoid hemorrhage affecting unspecified side
I69051	ICD-10 Dx	Hemiplegia and hemiparesis following nontraumatic subarachnoid hemorrhage affecting right dominant side
I69052	ICD-10 Dx	Hemiplegia and hemiparesis following nontraumatic subarachnoid hemorrhage affecting left dominant side
I69053	ICD-10 Dx	Hemiplegia and hemiparesis following nontraumatic subarachnoid hemorrhage affecting right non-dominant side
I69054	ICD-10 Dx	Hemiplegia and hemiparesis following nontraumatic subarachnoid hemorrhage affecting left non-dominant side
I69059	ICD-10 Dx	Hemiplegia and hemiparesis following nontraumatic subarachnoid hemorrhage affecting unspecified side
I69061	ICD-10 Dx	Other paralytic syndrome following nontraumatic subarachnoid hemorrhage affecting right dominant side
I69062	ICD-10 Dx	Other paralytic syndrome following nontraumatic subarachnoid hemorrhage affecting left dominant side
I69063	ICD-10 Dx	Other paralytic syndrome following nontraumatic subarachnoid hemorrhage affecting right non-dominant side
I69064	ICD-10 Dx	Other paralytic syndrome following nontraumatic subarachnoid hemorrhage affecting left non-dominant side
I69065	ICD-10 Dx	Other paralytic syndrome following nontraumatic subarachnoid hemorrhage, bilateral
I69069	ICD-10 Dx	Other paralytic syndrome following nontraumatic subarachnoid hemorrhage affecting unspecified side
I69090	ICD-10 Dx	Apraxia following nontraumatic subarachnoid hemorrhage
I69091	ICD-10 Dx	Dysphagia following nontraumatic subarachnoid hemorrhage
I69092	ICD-10 Dx	Facial weakness following nontraumatic subarachnoid hemorrhage
I69093	ICD-10 Dx	Ataxia following nontraumatic subarachnoid hemorrhage
I69098	ICD-10 Dx	Other sequelae following nontraumatic subarachnoid hemorrhage
I6910	ICD-10 Dx	Unspecified sequelae of nontraumatic intracerebral hemorrhage
I6911	ICD-10 Dx	Cognitive deficits following nontraumatic intracerebral hemorrhage
I69110	ICD-10 Dx	Attention and concentration deficit following nontraumatic intracerebral hemorrhage
I69111	ICD-10 Dx	Memory deficit following nontraumatic intracerebral hemorrhage
I69112	ICD-10 Dx	Visuospatial deficit and spatial neglect following nontraumatic intracerebral hemorrhage
I69113	ICD-10 Dx	Psychomotor deficit following nontraumatic intracerebral hemorrhage
I69114	ICD-10 Dx	Frontal lobe and executive function deficit following nontraumatic intracerebral hemorrhage
I69115	ICD-10 Dx	Cognitive social or emotional deficit following nontraumatic intracerebral hemorrhage
I69118	ICD-10 Dx	Other symptoms and signs involving cognitive functions following nontraumatic intracerebral hemorrhage
I69119	ICD-10 Dx	Unspecified symptoms and signs involving cognitive functions following nontraumatic intracerebral hemorrhage
I69120	ICD-10 Dx	Aphasia following nontraumatic intracerebral hemorrhage
I69121	ICD-10 Dx	Dysphasia following nontraumatic intracerebral hemorrhage
I69122	ICD-10 Dx	Dysarthria following nontraumatic intracerebral hemorrhage
I69123	ICD-10 Dx	Fluency disorder following nontraumatic intracerebral hemorrhage
I69128	ICD-10 Dx	Other speech and language deficits following nontraumatic intracerebral hemorrhage
I69131	ICD-10 Dx	Monoplegia of upper limb following nontraumatic intracerebral hemorrhage affecting right dominant side
I69132	ICD-10 Dx	Monoplegia of upper limb following nontraumatic intracerebral hemorrhage affecting left dominant side
I69133	ICD-10 Dx	Monoplegia of upper limb following nontraumatic intracerebral hemorrhage affecting right non-dominant side
I69134	ICD-10 Dx	Monoplegia of upper limb following nontraumatic intracerebral hemorrhage affecting left non-dominant side
I69139	ICD-10 Dx	Monoplegia of upper limb following nontraumatic intracerebral hemorrhage affecting unspecified side
I69141	ICD-10 Dx	Monoplegia of lower limb following nontraumatic intracerebral hemorrhage affecting right dominant side
I69142	ICD-10 Dx	Monoplegia of lower limb following nontraumatic intracerebral hemorrhage affecting left dominant side
I69143	ICD-10 Dx	Monoplegia of lower limb following nontraumatic intracerebral hemorrhage affecting right non-dominant side
I69144	ICD-10 Dx	Monoplegia of lower limb following nontraumatic intracerebral hemorrhage affecting left non-dominant side
I69149	ICD-10 Dx	Monoplegia of lower limb following nontraumatic intracerebral hemorrhage affecting unspecified side
I69151	ICD-10 Dx	Hemiplegia and hemiparesis following nontraumatic intracerebral hemorrhage affecting right dominant side
I69152	ICD-10 Dx	Hemiplegia and hemiparesis following nontraumatic intracerebral hemorrhage affecting left dominant side
I69153	ICD-10 Dx	Hemiplegia and hemiparesis following nontraumatic intracerebral hemorrhage affecting right non-dominant side
I69154	ICD-10 Dx	Hemiplegia and hemiparesis following nontraumatic intracerebral hemorrhage affecting left non-dominant side
I69159	ICD-10 Dx	Hemiplegia and hemiparesis following nontraumatic intracerebral hemorrhage affecting unspecified side
I69161	ICD-10 Dx	Other paralytic syndrome following nontraumatic intracerebral hemorrhage affecting right dominant side
I69162	ICD-10 Dx	Other paralytic syndrome following nontraumatic intracerebral hemorrhage affecting left dominant side
I69163	ICD-10 Dx	Other paralytic syndrome following nontraumatic intracerebral hemorrhage affecting right non-dominant side
I69164	ICD-10 Dx	Other paralytic syndrome following nontraumatic intracerebral hemorrhage affecting left non-dominant side
I69165	ICD-10 Dx	Other paralytic syndrome following nontraumatic intracerebral hemorrhage, bilateral
I69169	ICD-10 Dx	Other paralytic syndrome following nontraumatic intracerebral hemorrhage affecting unspecified side
I69190	ICD-10 Dx	Apraxia following nontraumatic intracerebral hemorrhage
I69191	ICD-10 Dx	Dysphagia following nontraumatic intracerebral hemorrhage
I69192	ICD-10 Dx	Facial weakness following nontraumatic intracerebral hemorrhage
I69193	ICD-10 Dx	Ataxia following nontraumatic intracerebral hemorrhage
I69198	ICD-10 Dx	Other sequelae of nontraumatic intracerebral hemorrhage
I6920	ICD-10 Dx	Unspecified sequelae of other nontraumatic intracranial hemorrhage
I6921	ICD-10 Dx	Cognitive deficits following other nontraumatic intracranial hemorrhage
I69210	ICD-10 Dx	Attention and concentration deficit following other nontraumatic intracranial hemorrhage
I69211	ICD-10 Dx	Memory deficit following other nontraumatic intracranial hemorrhage
I69212	ICD-10 Dx	Visuospatial deficit and spatial neglect following other nontraumatic intracranial hemorrhage
I69213	ICD-10 Dx	Psychomotor deficit following other nontraumatic intracranial hemorrhage
I69214	ICD-10 Dx	Frontal lobe and executive function deficit following other nontraumatic intracranial hemorrhage
I69215	ICD-10 Dx	Cognitive social or emotional deficit following other nontraumatic intracranial hemorrhage
I69218	ICD-10 Dx	Other symptoms and signs involving cognitive functions following other nontraumatic intracranial hemorrhage
I69219	ICD-10 Dx	Unspecified symptoms and signs involving cognitive functions following other nontraumatic intracranial hemorrhage
I69220	ICD-10 Dx	Aphasia following other nontraumatic intracranial hemorrhage
I69221	ICD-10 Dx	Dysphasia following other nontraumatic intracranial hemorrhage
I69222	ICD-10 Dx	Dysarthria following other nontraumatic intracranial hemorrhage
I69223	ICD-10 Dx	Fluency disorder following other nontraumatic intracranial hemorrhage
I69228	ICD-10 Dx	Other speech and language deficits following other nontraumatic intracranial hemorrhage
I69231	ICD-10 Dx	Monoplegia of upper limb following other nontraumatic intracranial hemorrhage affecting right dominant side
I69232	ICD-10 Dx	Monoplegia of upper limb following other nontraumatic intracranial hemorrhage affecting left dominant side
I69233	ICD-10 Dx	Monoplegia of upper limb following other nontraumatic intracranial hemorrhage affecting right non-dominant side
I69234	ICD-10 Dx	Monoplegia of upper limb following other nontraumatic intracranial hemorrhage affecting left non-dominant side
I69239	ICD-10 Dx	Monoplegia of upper limb following other nontraumatic intracranial hemorrhage affecting unspecified side
I69241	ICD-10 Dx	Monoplegia of lower limb following other nontraumatic intracranial hemorrhage affecting right dominant side
I69242	ICD-10 Dx	Monoplegia of lower limb following other nontraumatic intracranial hemorrhage affecting left dominant side
I69243	ICD-10 Dx	Monoplegia of lower limb following other nontraumatic intracranial hemorrhage affecting right non-dominant side
I69244	ICD-10 Dx	Monoplegia of lower limb following other nontraumatic intracranial hemorrhage affecting left non-dominant side
I69249	ICD-10 Dx	Monoplegia of lower limb following other nontraumatic intracranial hemorrhage affecting unspecified side
I69251	ICD-10 Dx	Hemiplegia and hemiparesis following other nontraumatic intracranial hemorrhage affecting right dominant side
I69252	ICD-10 Dx	Hemiplegia and hemiparesis following other nontraumatic intracranial hemorrhage affecting left dominant side
I69253	ICD-10 Dx	Hemiplegia and hemiparesis following other nontraumatic intracranial hemorrhage affecting right non-dominant side
I69254	ICD-10 Dx	Hemiplegia and hemiparesis following other nontraumatic intracranial hemorrhage affecting left non-dominant side
I69259	ICD-10 Dx	Hemiplegia and hemiparesis following other nontraumatic intracranial hemorrhage affecting unspecified side
I69261	ICD-10 Dx	Other paralytic syndrome following other nontraumatic intracranial hemorrhage affecting right dominant side
I69262	ICD-10 Dx	Other paralytic syndrome following other nontraumatic intracranial hemorrhage affecting left dominant side
I69263	ICD-10 Dx	Other paralytic syndrome following other nontraumatic intracranial hemorrhage affecting right non-dominant side
I69264	ICD-10 Dx	Other paralytic syndrome following other nontraumatic intracranial hemorrhage affecting left non-dominant side
I69265	ICD-10 Dx	Other paralytic syndrome following other nontraumatic intracranial hemorrhage, bilateral
I69269	ICD-10 Dx	Other paralytic syndrome following other nontraumatic intracranial hemorrhage affecting unspecified side
I69290	ICD-10 Dx	Apraxia following other nontraumatic intracranial hemorrhage
I69291	ICD-10 Dx	Dysphagia following other nontraumatic intracranial hemorrhage
I69292	ICD-10 Dx	Facial weakness following other nontraumatic intracranial hemorrhage
I69293	ICD-10 Dx	Ataxia following other nontraumatic intracranial hemorrhage
I69298	ICD-10 Dx	Other sequelae of other nontraumatic intracranial hemorrhage
S064X0A	ICD-10 Dx	Epidural hemorrhage without loss of consciousness, initial encounter
S064X0D	ICD-10 Dx	Epidural hemorrhage without loss of consciousness, subsequent encounter
S064X0S	ICD-10 Dx	Epidural hemorrhage without loss of consciousness, sequela
S064X1A	ICD-10 Dx	Epidural hemorrhage with loss of consciousness of 30 minutes or less, initial encounter
S064X1D	ICD-10 Dx	Epidural hemorrhage with loss of consciousness of 30 minutes or less, subsequent encounter
S064X1S	ICD-10 Dx	Epidural hemorrhage with loss of consciousness of 30 minutes or less, sequela
S064X2A	ICD-10 Dx	Epidural hemorrhage with loss of consciousness of 31 minutes to 59 minutes, initial encounter
S064X2D	ICD-10 Dx	Epidural hemorrhage with loss of consciousness of 31 minutes to 59 minutes, subsequent encounter
S064X2S	ICD-10 Dx	Epidural hemorrhage with loss of consciousness of 31 minutes to 59 minutes, sequela
S064X3A	ICD-10 Dx	Epidural hemorrhage with loss of consciousness of 1 hour to 5 hours 59 minutes, initial encounter
S064X3D	ICD-10 Dx	Epidural hemorrhage with loss of consciousness of 1 hour to 5 hours 59 minutes, subsequent encounter
S064X3S	ICD-10 Dx	Epidural hemorrhage with loss of consciousness of 1 hour to 5 hours 59 minutes, sequela
S064X4A	ICD-10 Dx	Epidural hemorrhage with loss of consciousness of 6 hours to 24 hours, initial encounter
S064X4D	ICD-10 Dx	Epidural hemorrhage with loss of consciousness of 6 hours to 24 hours, subsequent encounter
S064X4S	ICD-10 Dx	Epidural hemorrhage with loss of consciousness of 6 hours to 24 hours, sequela
S064X5A	ICD-10 Dx	Epidural hemorrhage with loss of consciousness greater than 24 hours with return to pre-existing conscious level, initial encounter
S064X5D	ICD-10 Dx	Epidural hemorrhage with loss of consciousness greater than 24 hours with return to pre-existing conscious level, subsequent encounter
S064X5S	ICD-10 Dx	Epidural hemorrhage with loss of consciousness greater than 24 hours with return to pre-existing conscious level, sequela
S064X6A	ICD-10 Dx	Epidural hemorrhage with loss of consciousness greater than 24 hours without return to pre-existing conscious level with patient surviving, initial encounter
S064X6D	ICD-10 Dx	Epidural hemorrhage with loss of consciousness greater than 24 hours without return to pre-existing conscious level with patient surviving, subsequent encounter
S064X6S	ICD-10 Dx	Epidural hemorrhage with loss of consciousness greater than 24 hours without return to pre-existing conscious level with patient surviving, sequela
S064X8A	ICD-10 Dx	Epidural hemorrhage with loss of consciousness of any duration with death due to other causes prior to regaining consciousness, initial encounter
S064X8D	ICD-10 Dx	Epidural hemorrhage with loss of consciousness of any duration with death due to other causes prior to regaining consciousness, subsequent encounter
S064X8S	ICD-10 Dx	Epidural hemorrhage with loss of consciousness of any duration with death due to other causes prior to regaining consciousness, sequela
S064X9A	ICD-10 Dx	Epidural hemorrhage with loss of consciousness of unspecified duration, initial encounter
S064X9D	ICD-10 Dx	Epidural hemorrhage with loss of consciousness of unspecified duration, subsequent encounter
S064X9S	ICD-10 Dx	Epidural hemorrhage with loss of consciousness of unspecified duration, sequela
G0430	ICD-10 Dx	Acute necrotizing hemorrhagic encephalopathy, unspecified
G0431	ICD-10 Dx	Postinfectious acute necrotizing hemorrhagic encephalopathy
G0432	ICD-10 Dx	Postimmunization acute necrotizing hemorrhagic encephalopathy
G0439	ICD-10 Dx	Other acute necrotizing hemorrhagic encephalopathy
G361	ICD-10 Dx	Acute and subacute hemorrhagic leukoencephalitis [Hurst]
430	ICD-9 Dx	Subarachnoid hemorrhage
431	ICD-9 Dx	Intracerebral hemorrhage
432.0	ICD-9 Dx	Nontraumatic extradural hemorrhage
432.1	ICD-9 Dx	Subdural hemorrhage
432.9	ICD-9 Dx	Unspecified intracranial hemorrhage
K661	ICD-10 Dx	Hemoperitoneum
S37012A	ICD-10 Dx	Major contusion of right kidney, initial encounter
S37029A	ICD-10 Dx	Major contusion of left kidney, initial encounter
S36112A	ICD-10 Dx	Contusion of liver, initial encounter
729.71	ICD-9 Dx	Nontraumatic compartment syndrome of upper extremity
729.72	ICD-9 Dx	Nontraumatic compartment syndrome of lower extremity
729.73	ICD-9 Dx	Nontraumatic compartment syndrome of abdomen
729.79	ICD-9 Dx	Nontraumatic compartment syndrome of other sites
R040	ICD-10 Dx	Epistaxis
H05231	ICD-10 Dx	Hemorrhage of right orbit
H05232	ICD-10 Dx	Hemorrhage of left orbit
H05233	ICD-10 Dx	Hemorrhage of bilateral orbit
H05239	ICD-10 Dx	Hemorrhage of unspecified orbit
J942	ICD-10 Dx	Hemothorax
J9501	ICD-10 Dx	Hemorrhage from tracheostomy stoma
R0481	ICD-10 Dx	Acute idiopathic pulmonary hemorrhage in infants
R0489	ICD-10 Dx	Hemorrhage from other sites in respiratory passages
R049	ICD-10 Dx	Hemorrhage from respiratory passages, unspecified
S271XXA	ICD-10 Dx	Traumatic hemothorax, initial encounter
S271XXD	ICD-10 Dx	Traumatic hemothorax, subsequent encounter
S271XXS	ICD-10 Dx	Traumatic hemothorax, sequela
S272XXA	ICD-10 Dx	Traumatic hemopneumothorax, initial encounter
S272XXD	ICD-10 Dx	Traumatic hemopneumothorax, subsequent encounter
S272XXS	ICD-10 Dx	Traumatic hemopneumothorax, sequela
R042	ICD-10 Dx	Hemoptysis
R233	ICD-10 Dx	Spontaneous ecchymoses
S36021A	ICD-10 Dx	Major contusion of spleen, initial encounter
S36029A	ICD-10 Dx	Unspecified contusion of spleen, initial encounter
246.3	ICD-9 Dx	Hemorrhage and infarction of thyroid
D62	ICD-10 Dx	Acute posthemorrhagic anemia
R710	ICD-10 Dx	Precipitous drop in hematocrit
285.1	ICD-9 Dx	Acute posthemorrhagic anemia
459.0	ICD-9 Dx	Unspecified hemorrhage
790.01	ICD-9 Dx	Precipitous drop in hematocrit
N99510	ICD-10 Dx	Cystostomy hemorrhage
N99520	ICD-10 Dx	Hemorrhage of other external stoma of urinary tract
N99530	ICD-10 Dx	Hemorrhage of other stoma of urinary tract
R310	ICD-10 Dx	Gross hematuria
596.7	ICD-9 Dx	Hemorrhage into bladder wall
599.71	ICD-9 Dx	Gross hematuria
N920	ICD-10 Dx	Excessive and frequent menstruation with regular cycle
K922	ICD-10 Dx	Gastrointestinal hemorrhage, unspecified
786.30	ICD-9 Dx	Hemoptysis, unspecified
786.39	ICD-9 Dx	Other hemoptysis
R58	ICD-10 Dx	Hemorrhage, not elsewhere classified
R319	ICD-10 Dx	Hematuria, unspecified
H61121	ICD-10 Dx	Hematoma of pinna, right ear
H61122	ICD-10 Dx	Hematoma of pinna, left ear
H61123	ICD-10 Dx	Hematoma of pinna, bilateral
H61129	ICD-10 Dx	Hematoma of pinna, unspecified ear
H1130	ICD-10 Dx	Conjunctival hemorrhage, unspecified eye
H1131	ICD-10 Dx	Conjunctival hemorrhage, right eye
H1132	ICD-10 Dx	Conjunctival hemorrhage, left eye
H1133	ICD-10 Dx	Conjunctival hemorrhage, bilateral
364.41	ICD-9 Dx	Hyphema
372.72	ICD-9 Dx	Conjunctival hemorrhage
578.1	ICD-9 Dx	Blood in stool
N421	ICD-10 Dx	Congestion and hemorrhage of prostate
N836	ICD-10 Dx	Hematosalpinx
N837	ICD-10 Dx	Hematoma of broad ligament
N857	ICD-10 Dx	Hematometra
N897	ICD-10 Dx	Hematocolpos
N923	ICD-10 Dx	Ovulation bleeding
N924	ICD-10 Dx	Excessive bleeding in the premenopausal period
N930	ICD-10 Dx	Postcoital and contact bleeding
N938	ICD-10 Dx	Other specified abnormal uterine and vaginal bleeding
N939	ICD-10 Dx	Abnormal uterine and vaginal bleeding, unspecified
602.1	ICD-9 Dx	Congestion or hemorrhage of prostate
620.1	ICD-9 Dx	Corpus luteum cyst or hematoma
620.7	ICD-9 Dx	Hematoma of broad ligament
623.6	ICD-9 Dx	Vaginal hematoma
S37011A	ICD-10 Dx	Minor contusion of right kidney, initial encounter
S37019A	ICD-10 Dx	Minor contusion of right kidney, initial encounter
S37021A	ICD-10 Dx	Minor contusion of unspecified kidney, initial encounter
S37022A	ICD-10 Dx	Minor contusion of left kidney, initial encounter
K762	ICD-10 Dx	Central hemorrhagic necrosis of liver
784.7	ICD-9 Dx	Epistaxis
H60321	ICD-10 Dx	Hemorrhagic otitis externa, right ear
H60322	ICD-10 Dx	Hemorrhagic otitis externa, left ear
H60323	ICD-10 Dx	Hemorrhagic otitis externa, bilateral
H60329	ICD-10 Dx	Hemorrhagic otitis externa, unspecified ear
I780	ICD-10 Dx	Hereditary hemorrhagic telangiectasia
M7981	ICD-10 Dx	Nontraumatic hematoma of soft tissue
374.81	ICD-9 Dx	Hemorrhage of eyelid
380.31	ICD-9 Dx	Hematoma of auricle or pinna
729.92	ICD-9 Dx	Nontraumatic hematoma of soft tissue
782.7	ICD-9 Dx	Spontaneous ecchymoses
S36020A	ICD-10 Dx	Minor contusion of spleen, initial encounter
D500	ICD-10 Dx	Iron deficiency anemia secondary to blood loss (chronic)
280.0	ICD-9 Dx	Iron deficiency anemia secondary to blood loss (chronic)
599.70	ICD-9 Dx	Hematuria, unspecified
599.72	ICD-9 Dx	Microscopic hematuria
N950	ICD-10 Dx	Postmenopausal bleeding
